# Supplementary material for: Quantitative Evaluation of the Relationship between T-Wave-Based Features and Serum Potassium Level in Real-World Clinical Practice
Source: Biomed Res Int. 2018 Dec 18;2018:3054316. doi: 10.1155/2018/3054316 (PMC6312577; doi:10.1155/2018/3054316)
Supplement: Supplementary 1 — Data S1. Values of T-wave-based features and the corresponding serum potassium values. [file 3054316.f1.xlsx]

## Sheet: sheet1
study_id	Lead	T_amp	T_right_slope	T_norm	potassium	Diagnosis
0x00049B0293E3	ECGII	0.222	-2.7379	-5.81086	4.2	Normal sinus rhythm/Left anterior fascicular block/Abnormal ECG
0x00049B0293E3	ECGV3	0.434	-5.46687	-8.29838	4.2	Normal sinus rhythm/Left anterior fascicular block/Abnormal ECG
0x00049B0293E3	ECGV4	0.392605	-4.69211	-7.48842	4.2	Normal sinus rhythm/Left anterior fascicular block/Abnormal ECG
0x00049B0293E3	ECGV5	0.336	-3.97949	-6.86528	4.2	Normal sinus rhythm/Left anterior fascicular block/Abnormal ECG
0x00049B0293E3	ECGV6	0.259	-3.39346	-6.66795	4.2	Normal sinus rhythm/Left anterior fascicular block/Abnormal ECG
0x021AD81CD6A9	ECGII	0.252	-3.26243	-6.49892	4	Normal sinus rhythm/Voltage criteria for left ventricular hypertrophy/Abnormal ECG
0x021AD81CD6A9	ECGV3	0.96997	-12.5325	-12.725	4	Normal sinus rhythm/Voltage criteria for left ventricular hypertrophy/Abnormal ECG
0x021AD81CD6A9	ECGV4	0.82075	-10.4899	-11.5789	4	Normal sinus rhythm/Voltage criteria for left ventricular hypertrophy/Abnormal ECG
0x021AD81CD6A9	ECGV5	0.6359	-7.75454	-9.72437	4	Normal sinus rhythm/Voltage criteria for left ventricular hypertrophy/Abnormal ECG
0x021AD81CD6A9	ECGV6	0.46665	-6.38908	-9.35282	4	Normal sinus rhythm/Voltage criteria for left ventricular hypertrophy/Abnormal ECG
0x02B3990405DF	ECGII	0.284855	-4.61051	-8.63848	4	Normal sinus rhythm/Normal ECG
0x02B3990405DF	ECGV3	0.323225	-4.77883	-8.40561	4	Normal sinus rhythm/Normal ECG
0x02B3990405DF	ECGV4	0.32555	-5.48848	-9.6193	4	Normal sinus rhythm/Normal ECG
0x02B3990405DF	ECGV5	0.55519	-8.70028	-11.6765	4	Normal sinus rhythm/Normal ECG
0x02B3990405DF	ECGV6	0.4384	-8.5425	-12.9018	4	Normal sinus rhythm/Normal ECG
0x02B5B707677C	ECGII	0.2369	-2.98889	-6.14083	3.7	Normal sinus rhythm with sinus arrhythmia/Normal ECG
0x02B5B707677C	ECGV3	0.2165	-2.72438	-5.85515	3.7	Normal sinus rhythm with sinus arrhythmia/Normal ECG
0x02B5B707677C	ECGV4	0.474	-4.135	-6.00602	3.7	Normal sinus rhythm with sinus arrhythmia/Normal ECG
0x02B5B707677C	ECGV5	0.4293	-4.63853	-7.07945	3.7	Normal sinus rhythm with sinus arrhythmia/Normal ECG
0x02B5B707677C	ECGV6	0.37695	-4.49409	-7.31982	3.7	Normal sinus rhythm with sinus arrhythmia/Normal ECG
0x03ECE7F47FD1	ECGII	0.405	-5.47327	-8.60041	4	Normal sinus rhythm/Early repolarization/Normal ECG
0x03ECE7F47FD1	ECGV3	0.88335	-11.5969	-12.3389	4	Normal sinus rhythm/Early repolarization/Normal ECG
0x03ECE7F47FD1	ECGV4	0.68415	-9.14321	-11.0541	4	Normal sinus rhythm/Early repolarization/Normal ECG
0x03ECE7F47FD1	ECGV5	0.5415	-7.12869	-9.68747	4	Normal sinus rhythm/Early repolarization/Normal ECG
0x03ECE7F47FD1	ECGV6	0.416848	-6.17316	-9.56134	4	Normal sinus rhythm/Early repolarization/Normal ECG
0x0462F7470693	ECGII	0.41295	-5.16602	-8.0391	4.5	Normal sinus rhythm/Normal ECG
0x0462F7470693	ECGV3	0.6368	-8.23007	-10.3134	4.5	Normal sinus rhythm/Normal ECG
0x0462F7470693	ECGV4	0.5835	-6.76413	-8.85506	4.5	Normal sinus rhythm/Normal ECG
0x0462F7470693	ECGV5	0.625	-5.39811	-6.82813	4.5	Normal sinus rhythm/Normal ECG
0x0462F7470693	ECGV6	0.4605	-5.67153	-8.35768	4.5	Normal sinus rhythm/Normal ECG
0x051D12394998	ECGII	0.21305	-2.77702	-6.01643	4.6	Normal sinus rhythm/Normal ECG
0x051D12394998	ECGV3	0.65766	-6.77303	-8.35184	4.6	Normal sinus rhythm/Normal ECG
0x051D12394998	ECGV4	0.671	-6.87207	-8.38931	4.6	Normal sinus rhythm/Normal ECG
0x051D12394998	ECGV5	0.6477	-7.4901	-9.30681	4.6	Normal sinus rhythm/Normal ECG
0x051D12394998	ECGV6	0.6153	-7.85732	-10.0168	4.6	Normal sinus rhythm/Normal ECG
0x065E628DB1BD	ECGII	0.205	-2.78684	-6.15509	5.1	Sinus bradycardia/Left axis deviation/Non-specific intra-ventricular conduction delay/Abnormal ECG
0x065E628DB1BD	ECGV3	0.2569	-2.74819	-5.42206	5.1	Sinus bradycardia/Left axis deviation/Non-specific intra-ventricular conduction delay/Abnormal ECG
0x065E628DB1BD	ECGV4	0.33215	-3.32875	-5.77583	5.1	Sinus bradycardia/Left axis deviation/Non-specific intra-ventricular conduction delay/Abnormal ECG
0x065E628DB1BD	ECGV5	0.363823	-4.63876	-7.69054	5.1	Sinus bradycardia/Left axis deviation/Non-specific intra-ventricular conduction delay/Abnormal ECG
0x065E628DB1BD	ECGV6	0.405455	-4.55579	-7.15472	5.1	Sinus bradycardia/Left axis deviation/Non-specific intra-ventricular conduction delay/Abnormal ECG
0x07ABB55F298B	ECGII	0.2053	-2.68276	-5.92089	3.8	Normal sinus rhythm/Normal ECG
0x07ABB55F298B	ECGV3	0.142	-1.88298	-4.99692	3.8	Normal sinus rhythm/Normal ECG
0x07ABB55F298B	ECGV4	0.176	-2.51421	-5.993	3.8	Normal sinus rhythm/Normal ECG
0x07ABB55F298B	ECGV5	0.2755	-3.57039	-6.80229	3.8	Normal sinus rhythm/Normal ECG
0x07ABB55F298B	ECGV6	0.397	-4.69446	-7.45059	3.8	Normal sinus rhythm/Normal ECG
0x08289A61B70E	ECGII	0.273	-3.39616	-6.4999	3.9	Normal sinus rhythm/Normal ECG
0x08289A61B70E	ECGV3	0.6872	-7.10578	-8.57176	3.9	Normal sinus rhythm/Normal ECG
0x08289A61B70E	ECGV4	0.58655	-6.85972	-8.95682	3.9	Normal sinus rhythm/Normal ECG
0x08289A61B70E	ECGV5	0.48375	-6.04649	-8.69346	3.9	Normal sinus rhythm/Normal ECG
0x08289A61B70E	ECGV6	0.49655	-5.96215	-8.461	3.9	Normal sinus rhythm/Normal ECG
0x08DEA5D41551	ECGII	0.21715	-3.03372	-6.51022	4	Normal sinus rhythm/Normal ECG
0x08DEA5D41551	ECGV3	0.75335	-9.32815	-10.7472	4	Normal sinus rhythm/Normal ECG
0x08DEA5D41551	ECGV4	0.4948	-5.4433	-7.73834	4	Normal sinus rhythm/Normal ECG
0x08DEA5D41551	ECGV5	0.34505	-4.03398	-6.8674	4	Normal sinus rhythm/Normal ECG
0x08DEA5D41551	ECGV6	0.264	-3.35199	-6.5238	4	Normal sinus rhythm/Normal ECG
0x09657FA87FC4	ECGII	0.4635	-6.81122	-10.0046	4.6	Normal sinus rhythm/Normal ECG
0x09657FA87FC4	ECGV3	0.501735	-7.9168	-11.1767	4.6	Normal sinus rhythm/Normal ECG
0x09657FA87FC4	ECGV4	0.5165	-6.37414	-8.86924	4.6	Normal sinus rhythm/Normal ECG
0x09657FA87FC4	ECGV5	0.39485	-5.8154	-9.25473	4.6	Normal sinus rhythm/Normal ECG
0x09657FA87FC4	ECGV6	0.3092	-3.60032	-6.47473	4.6	Normal sinus rhythm/Normal ECG
0x098DBA5728D8	ECGII	0.146	-1.76029	-4.6069	4	Normal sinus rhythm/Normal ECG
0x098DBA5728D8	ECGV3	0.2805	-3.33036	-6.28817	4	Normal sinus rhythm/Normal ECG
0x098DBA5728D8	ECGV4	0.2365	-2.13643	-4.39312	4	Normal sinus rhythm/Normal ECG
0x098DBA5728D8	ECGV5	0.1905	-1.62361	-3.71992	4	Normal sinus rhythm/Normal ECG
0x098DBA5728D8	ECGV6	0.143075	-1.06709	-2.82111	4	Normal sinus rhythm/Normal ECG
0x09E6F8D367DD	ECGII	0.1195	-1.53542	-4.44163	4.7	Normal sinus rhythm/Left ventricular hypertrophy with repolarization abnormality/Abnormal ECG
0x09E6F8D367DD	ECGV3	0.13215	-1.89107	-5.20205	4.7	Normal sinus rhythm/Left ventricular hypertrophy with repolarization abnormality/Abnormal ECG
0x09E6F8D367DD	ECGV4	0.14995	-2.66382	-6.87909	4.7	Normal sinus rhythm/Left ventricular hypertrophy with repolarization abnormality/Abnormal ECG
0x09E6F8D367DD	ECGV5	0.19805	-2.32222	-5.21815	4.7	Normal sinus rhythm/Left ventricular hypertrophy with repolarization abnormality/Abnormal ECG
0x09E6F8D367DD	ECGV6	0.20205	-2.16762	-4.8223	4.7	Normal sinus rhythm/Left ventricular hypertrophy with repolarization abnormality/Abnormal ECG
0x0AFDF34D7352	ECGII	0.261	-2.9439	-5.76239	4.1	Normal sinus rhythm/Normal ECG
0x0AFDF34D7352	ECGV3	0.173	-2.63659	-6.33897	4.1	Normal sinus rhythm/Normal ECG
0x0AFDF34D7352	ECGV4	0.25448	-2.54053	-5.03614	4.1	Normal sinus rhythm/Normal ECG
0x0AFDF34D7352	ECGV5	0.37354	-3.80081	-6.21881	4.1	Normal sinus rhythm/Normal ECG
0x0AFDF34D7352	ECGV6	0.432535	-4.93503	-7.50376	4.1	Normal sinus rhythm/Normal ECG
0x0B18D5FCF6D7	ECGII	0.224	-3.30339	-6.97968	4.4	Normal sinus rhythm/Normal ECG
0x0B18D5FCF6D7	ECGV3	0.5615	-7.46252	-9.95888	4.4	Normal sinus rhythm/Normal ECG
0x0B18D5FCF6D7	ECGV4	0.493	-6.86084	-9.77134	4.4	Normal sinus rhythm/Normal ECG
0x0B18D5FCF6D7	ECGV5	0.3875	-6.05008	-9.71908	4.4	Normal sinus rhythm/Normal ECG
0x0B18D5FCF6D7	ECGV6	0.32835	-4.34671	-7.58564	4.4	Normal sinus rhythm/Normal ECG
0x0BD57628A870	ECGII	0.3516	-4.77526	-8.05328	4.5	** ** ** ** * Pediatric ECG Analysis * ** ** ** **/Normal sinus rhythm/Normal ECG
0x0BD57628A870	ECGV3	0.23535	-2.77912	-5.72863	4.5	** ** ** ** * Pediatric ECG Analysis * ** ** ** **/Normal sinus rhythm/Normal ECG
0x0BD57628A870	ECGV4	0.156	-2.44583	-6.19248	4.5	** ** ** ** * Pediatric ECG Analysis * ** ** ** **/Normal sinus rhythm/Normal ECG
0x0BD57628A870	ECGV5	0.561745	-8.49734	-11.3374	4.5	** ** ** ** * Pediatric ECG Analysis * ** ** ** **/Normal sinus rhythm/Normal ECG
0x0BD57628A870	ECGV6	0.649695	-9.57087	-11.874	4.5	** ** ** ** * Pediatric ECG Analysis * ** ** ** **/Normal sinus rhythm/Normal ECG
0x0C60FD8C1B86	ECGII	0.198664	-2.50274	-5.61508	4	Normal sinus rhythm/Normal ECG
0x0C60FD8C1B86	ECGV3	0.66965	-8.21446	-10.0382	4	Normal sinus rhythm/Normal ECG
0x0C60FD8C1B86	ECGV4	0.37965	-5.2488	-8.5186	4	Normal sinus rhythm/Normal ECG
0x0C60FD8C1B86	ECGV5	0.23415	-2.90521	-6.00385	4	Normal sinus rhythm/Normal ECG
0x0C60FD8C1B86	ECGV6	0.187845	-2.33753	-5.39334	4	Normal sinus rhythm/Normal ECG
0x0CA4EA0AED7F	ECGII	0.483	-5.54545	-7.97928	4	Sinus bradycardia with Premature atrial complexes/Otherwise normal ECG
0x0CA4EA0AED7F	ECGV3	0.61305	-6.54592	-8.36032	4	Sinus bradycardia with Premature atrial complexes/Otherwise normal ECG
0x0CA4EA0AED7F	ECGV4	0.5862	-7.11071	-9.28731	4	Sinus bradycardia with Premature atrial complexes/Otherwise normal ECG
0x0CA4EA0AED7F	ECGV5	0.556	-6.41502	-8.60321	4	Sinus bradycardia with Premature atrial complexes/Otherwise normal ECG
0x0CA4EA0AED7F	ECGV6	0.4415	-5.31838	-8.00413	4	Sinus bradycardia with Premature atrial complexes/Otherwise normal ECG
0x0D7D81853C22	ECGII	0.261855	-4.24961	-8.3046	3.7	Normal sinus rhythm/Normal ECG
0x0D7D81853C22	ECGV3	0.391245	-4.56298	-7.29499	3.7	Normal sinus rhythm/Normal ECG
0x0D7D81853C22	ECGV4	0.28489	-3.86298	-7.23741	3.7	Normal sinus rhythm/Normal ECG
0x0D7D81853C22	ECGV5	0.26735	-3.02738	-5.85499	3.7	Normal sinus rhythm/Normal ECG
0x0D7D81853C22	ECGV6	0.1848	-3.06033	-7.11897	3.7	Normal sinus rhythm/Normal ECG
0x0DC2DBF887CD	ECGII	0.366	-3.54132	-5.85362	4.2	Sinus bradycardia/Otherwise normal ECG
0x0DC2DBF887CD	ECGV3	0.43	-5.03333	-7.67576	4.2	Sinus bradycardia/Otherwise normal ECG
0x0DC2DBF887CD	ECGV4	0.498085	-5.06641	-7.17874	4.2	Sinus bradycardia/Otherwise normal ECG
0x0DC2DBF887CD	ECGV5	0.41125	-4.79131	-7.47139	4.2	Sinus bradycardia/Otherwise normal ECG
0x0DC2DBF887CD	ECGV6	0.42685	-4.04625	-6.1932	4.2	Sinus bradycardia/Otherwise normal ECG
0x1000C04A8B74	ECGII	0.25255	-2.9933	-5.9563	4	Normal sinus rhythm/Normal ECG
0x1000C04A8B74	ECGV3	0.43005	-6.1025	-9.30568	4	Normal sinus rhythm/Normal ECG
0x1000C04A8B74	ECGV4	0.32925	-4.72096	-8.22749	4	Normal sinus rhythm/Normal ECG
0x1000C04A8B74	ECGV5	0.257195	-4.09293	-8.07055	4	Normal sinus rhythm/Normal ECG
0x1000C04A8B74	ECGV6	0.2876	-4.38506	-8.17676	4	Normal sinus rhythm/Normal ECG
0x10A634D175A1	ECGII	0.44815	-6.10681	-9.12226	3.9	** ** ** ** * Pediatric ECG Analysis * ** ** ** **/Normal sinus rhythm/Normal ECG
0x10A634D175A1	ECGV3	0.13474	-1.89508	-5.16273	3.9	** ** ** ** * Pediatric ECG Analysis * ** ** ** **/Normal sinus rhythm/Normal ECG
0x10A634D175A1	ECGV4	0.328438	-4.58592	-8.00201	3.9	** ** ** ** * Pediatric ECG Analysis * ** ** ** **/Normal sinus rhythm/Normal ECG
0x10A634D175A1	ECGV5	0.390105	-5.885	-9.42227	3.9	** ** ** ** * Pediatric ECG Analysis * ** ** ** **/Normal sinus rhythm/Normal ECG
0x10A634D175A1	ECGV6	0.43595	-7.10244	-10.757	3.9	** ** ** ** * Pediatric ECG Analysis * ** ** ** **/Normal sinus rhythm/Normal ECG
0x131A4C661EDB	ECGII	0.224	-2.50819	-5.29953	3.9	Normal sinus rhythm/Normal ECG
0x131A4C661EDB	ECGV3	0.3025	-2.88914	-5.25298	3.9	Normal sinus rhythm/Normal ECG
0x131A4C661EDB	ECGV4	0.3487	-3.06744	-5.19457	3.9	Normal sinus rhythm/Normal ECG
0x131A4C661EDB	ECGV5	0.354	-3.0255	-5.08505	3.9	Normal sinus rhythm/Normal ECG
0x131A4C661EDB	ECGV6	0.3175	-3.31757	-5.88773	3.9	Normal sinus rhythm/Normal ECG
0x139379C57AF4	ECGII	0.226144	-3.03565	-6.3835	3.8	Normal sinus rhythm/Nonspecific ST abnormality/Abnormal ECG
0x139379C57AF4	ECGV3	0.177115	-1.74757	-4.15247	3.8	Normal sinus rhythm/Nonspecific ST abnormality/Abnormal ECG
0x139379C57AF4	ECGV4	0.18545	-1.63814	-3.80398	3.8	Normal sinus rhythm/Nonspecific ST abnormality/Abnormal ECG
0x139379C57AF4	ECGV5	0.166	-1.93394	-4.74666	3.8	Normal sinus rhythm/Nonspecific ST abnormality/Abnormal ECG
0x139379C57AF4	ECGV6	0.16	-2.12582	-5.31454	3.8	Normal sinus rhythm/Nonspecific ST abnormality/Abnormal ECG
0x15F343F8F41C	ECGII	0.105859	-1.62234	-4.98631	4.8	Normal sinus rhythm/Normal ECG
0x15F343F8F41C	ECGV3	0.577954	-8.32745	-10.9538	4.8	Normal sinus rhythm/Normal ECG
0x15F343F8F41C	ECGV4	0.38282	-5.67527	-9.17253	4.8	Normal sinus rhythm/Normal ECG
0x15F343F8F41C	ECGV5	0.2489	-3.94304	-7.90349	4.8	Normal sinus rhythm/Normal ECG
0x15F343F8F41C	ECGV6	0.1925	-2.85378	-6.50436	4.8	Normal sinus rhythm/Normal ECG
0x164B77F8F88B	ECGII	0.155885	-2.11474	-5.35618	4.4	Sinus bradycardia/Otherwise normal ECG
0x164B77F8F88B	ECGV3	0.2485	-2.40866	-4.83185	4.4	Sinus bradycardia/Otherwise normal ECG
0x164B77F8F88B	ECGV4	0.22	-1.96169	-4.18234	4.4	Sinus bradycardia/Otherwise normal ECG
0x164B77F8F88B	ECGV5	0.205	-1.90041	-4.1973	4.4	Sinus bradycardia/Otherwise normal ECG
0x164B77F8F88B	ECGV6	0.1875	-1.97548	-4.56217	4.4	Sinus bradycardia/Otherwise normal ECG
0x16826F169BAC	ECGII	0.307	-4.54261	-8.19853	4.3	Sinus bradycardia/Voltage criteria for left ventricular hypertrophy/Abnormal ECG
0x16826F169BAC	ECGV3	0.7423	-10.9285	-12.6845	4.3	Sinus bradycardia/Voltage criteria for left ventricular hypertrophy/Abnormal ECG
0x16826F169BAC	ECGV4	1.0925	-16.696	-15.9735	4.3	Sinus bradycardia/Voltage criteria for left ventricular hypertrophy/Abnormal ECG
0x16826F169BAC	ECGV5	1.1264	-17.8832	-16.85	4.3	Sinus bradycardia/Voltage criteria for left ventricular hypertrophy/Abnormal ECG
0x16826F169BAC	ECGV6	0.6854	-10.749	-12.9837	4.3	Sinus bradycardia/Voltage criteria for left ventricular hypertrophy/Abnormal ECG
0x17D886975D41	ECGII	0.1615	-1.56346	-3.89045	4.2	Normal sinus rhythm/Normal ECG
0x17D886975D41	ECGV3	0.2949	-3.08015	-5.67197	4.2	Normal sinus rhythm/Normal ECG
0x17D886975D41	ECGV4	0.218795	-2.23599	-4.78026	4.2	Normal sinus rhythm/Normal ECG
0x17D886975D41	ECGV5	0.12646	-1.01923	-2.86612	4.2	Normal sinus rhythm/Normal ECG
0x17D886975D41	ECGV6	0.1577	-1.81885	-4.58017	4.2	Normal sinus rhythm/Normal ECG
0x18502732CD2F	ECGII	0.18645	-2.16411	-5.01184	4	Normal sinus rhythm/Pulmonary disease pattern/Left anterior fascicular block/Abnormal ECG
0x18502732CD2F	ECGV3	0.068	-1.29267	-4.95717	4	Normal sinus rhythm/Pulmonary disease pattern/Left anterior fascicular block/Abnormal ECG
0x18502732CD2F	ECGV4	0.2315	-1.78532	-3.71057	4	Normal sinus rhythm/Pulmonary disease pattern/Left anterior fascicular block/Abnormal ECG
0x18502732CD2F	ECGV5	0.29445	-2.78922	-5.14017	4	Normal sinus rhythm/Pulmonary disease pattern/Left anterior fascicular block/Abnormal ECG
0x18502732CD2F	ECGV6	0.361	-3.84186	-6.39422	4	Normal sinus rhythm/Pulmonary disease pattern/Left anterior fascicular block/Abnormal ECG
0x192856EC12D8	ECGII	0.20357	-2.20738	-4.89239	3.6	Normal sinus rhythm/Normal ECG
0x192856EC12D8	ECGV3	0.217645	-1.45056	-3.1093	3.6	Normal sinus rhythm/Normal ECG
0x192856EC12D8	ECGV4	0.229	-2.313	-4.83347	3.6	Normal sinus rhythm/Normal ECG
0x192856EC12D8	ECGV5	0.2585	-3.10514	-6.10732	3.6	Normal sinus rhythm/Normal ECG
0x192856EC12D8	ECGV6	0.2297	-2.72065	-5.67665	3.6	Normal sinus rhythm/Normal ECG
0x19A465A7F8ED	ECGII	0.20295	-2.77118	-6.15134	4.5	Normal sinus rhythm/Moderate voltage criteria for LVH, may be normal variant/Borderline ECG
0x19A465A7F8ED	ECGV3	0.79705	-11.3157	-12.6747	4.5	Normal sinus rhythm/Moderate voltage criteria for LVH, may be normal variant/Borderline ECG
0x19A465A7F8ED	ECGV4	0.741195	-11.9416	-13.8706	4.5	Normal sinus rhythm/Moderate voltage criteria for LVH, may be normal variant/Borderline ECG
0x19A465A7F8ED	ECGV5	0.53675	-8.12765	-11.0938	4.5	Normal sinus rhythm/Moderate voltage criteria for LVH, may be normal variant/Borderline ECG
0x19A465A7F8ED	ECGV6	0.355415	-6.03113	-10.1165	4.5	Normal sinus rhythm/Moderate voltage criteria for LVH, may be normal variant/Borderline ECG
0x1A7924707C59	ECGII	0.186245	-2.66888	-6.18424	3.7	Normal sinus rhythm/Normal ECG
0x1A7924707C59	ECGV3	0.1585	-2.43919	-6.12675	3.7	Normal sinus rhythm/Normal ECG
0x1A7924707C59	ECGV4	0.178	-2.26771	-5.37498	3.7	Normal sinus rhythm/Normal ECG
0x1A7924707C59	ECGV5	0.232	-2.63838	-5.47764	3.7	Normal sinus rhythm/Normal ECG
0x1A7924707C59	ECGV6	0.239	-3.13835	-6.41952	3.7	Normal sinus rhythm/Normal ECG
0x1AA569736B4E	ECGII	0.17225	-1.70367	-4.10494	4.3	Normal sinus rhythm/Nonspecific T wave abnormality/Abnormal ECG
0x1AA569736B4E	ECGV3	0.27035	-1.91736	-3.68758	4.3	Normal sinus rhythm/Nonspecific T wave abnormality/Abnormal ECG
0x1AA569736B4E	ECGV4	0.140775	-1.89119	-5.0405	4.3	Normal sinus rhythm/Nonspecific T wave abnormality/Abnormal ECG
0x1AA569736B4E	ECGV5	0.113	-1.324	-3.93866	4.3	Normal sinus rhythm/Nonspecific T wave abnormality/Abnormal ECG
0x1AA569736B4E	ECGV6	0.05448	-0.651929	-2.79307	4.3	Normal sinus rhythm/Nonspecific T wave abnormality/Abnormal ECG
0x1AAE0AA1EFB2	ECGII	0.43178	-5.65485	-8.60577	4	Normal sinus rhythm/Normal ECG
0x1AAE0AA1EFB2	ECGV3	0.89235	-10.7954	-11.428	4	Normal sinus rhythm/Normal ECG
0x1AAE0AA1EFB2	ECGV4	0.73751	-8.95053	-10.4223	4	Normal sinus rhythm/Normal ECG
0x1AAE0AA1EFB2	ECGV5	0.474732	-6.20236	-9.00188	4	Normal sinus rhythm/Normal ECG
0x1AAE0AA1EFB2	ECGV6	0.3563	-4.99792	-8.373	4	Normal sinus rhythm/Normal ECG
0x1AE550F9D5BF	ECGII	0.124	-1.67021	-4.74309	4	Sinus tachycardia/Otherwise normal ECG
0x1AE550F9D5BF	ECGV3	0.3436	-4.00288	-6.82882	4	Sinus tachycardia/Otherwise normal ECG
0x1AE550F9D5BF	ECGV4	0.263119	-3.18947	-6.21789	4	Sinus tachycardia/Otherwise normal ECG
0x1AE550F9D5BF	ECGV5	0.24065	-3.95551	-8.06324	4	Sinus tachycardia/Otherwise normal ECG
0x1AE550F9D5BF	ECGV6	0.22365	-3.21819	-6.80498	4	Sinus tachycardia/Otherwise normal ECG
0x1B2CAC7FDB0B	ECGII	0.49324	-5.65172	-8.04732	4.2	Normal sinus rhythm/Normal ECG
0x1B2CAC7FDB0B	ECGV3	0.645275	-8.51583	-10.6012	4.2	Normal sinus rhythm/Normal ECG
0x1B2CAC7FDB0B	ECGV4	0.739135	-10.0997	-11.7476	4.2	Normal sinus rhythm/Normal ECG
0x1B2CAC7FDB0B	ECGV5	0.8457	-11.2493	-12.2325	4.2	Normal sinus rhythm/Normal ECG
0x1B2CAC7FDB0B	ECGV6	0.8374	-10.2671	-11.2197	4.2	Normal sinus rhythm/Normal ECG
0x1B9FC45BF6AB	ECGII	0.1665	-1.6465	-4.0351	4.1	Normal sinus rhythm/Normal ECG
0x1B9FC45BF6AB	ECGV3	0.21435	-2.03544	-4.39639	4.1	Normal sinus rhythm/Normal ECG
0x1B9FC45BF6AB	ECGV4	0.1635	-1.38407	-3.42294	4.1	Normal sinus rhythm/Normal ECG
0x1B9FC45BF6AB	ECGV5	0.217	-1.79348	-3.85005	4.1	Normal sinus rhythm/Normal ECG
0x1B9FC45BF6AB	ECGV6	0.2145	-2.58176	-5.57445	4.1	Normal sinus rhythm/Normal ECG
0x1D0E5AF3B8E3	ECGII	0.147	-2.00491	-5.22922	4.7	Normal sinus rhythm/Normal ECG
0x1D0E5AF3B8E3	ECGV3	0.1955	-1.38968	-3.14299	4.7	Normal sinus rhythm/Normal ECG
0x1D0E5AF3B8E3	ECGV4	0.1895	-1.7768	-4.08164	4.7	Normal sinus rhythm/Normal ECG
0x1D0E5AF3B8E3	ECGV5	0.1885	-1.81802	-4.18738	4.7	Normal sinus rhythm/Normal ECG
0x1D0E5AF3B8E3	ECGV6	0.1747	-2.29888	-5.50009	4.7	Normal sinus rhythm/Normal ECG
0x1DF04FF02398	ECGII	0.1825	-2.46746	-5.77588	3.9	Normal sinus rhythm/Normal ECG
0x1DF04FF02398	ECGV3	0.4623	-5.42956	-7.98551	3.9	Normal sinus rhythm/Normal ECG
0x1DF04FF02398	ECGV4	0.50695	-6.38699	-8.97043	3.9	Normal sinus rhythm/Normal ECG
0x1DF04FF02398	ECGV5	0.4755	-6.01208	-8.71865	3.9	Normal sinus rhythm/Normal ECG
0x1DF04FF02398	ECGV6	0.427995	-5.53506	-8.46063	3.9	Normal sinus rhythm/Normal ECG
0x1E0060EBF682	ECGII	0.171275	-2.54494	-6.14937	4	Normal sinus rhythm/Normal ECG
0x1E0060EBF682	ECGV3	0.19415	-1.83605	-4.16692	4	Normal sinus rhythm/Normal ECG
0x1E0060EBF682	ECGV4	0.1669	-2.36588	-5.79115	4	Normal sinus rhythm/Normal ECG
0x1E0060EBF682	ECGV5	0.217	-2.60093	-5.58339	4	Normal sinus rhythm/Normal ECG
0x1E0060EBF682	ECGV6	0.189	-2.10512	-4.84223	4	Normal sinus rhythm/Normal ECG
0x1F00C9BCBE43	ECGII	0.2955	-4.81425	-8.85626	4.6	Sinus bradycardia/Otherwise normal ECG
0x1F00C9BCBE43	ECGV3	0.454	-5.17703	-7.68339	4.6	Sinus bradycardia/Otherwise normal ECG
0x1F00C9BCBE43	ECGV4	0.566	-6.04291	-8.03227	4.6	Sinus bradycardia/Otherwise normal ECG
0x1F00C9BCBE43	ECGV5	0.50795	-6.17443	-8.66336	4.6	Sinus bradycardia/Otherwise normal ECG
0x1F00C9BCBE43	ECGV6	0.41495	-5.0947	-7.90899	4.6	Sinus bradycardia/Otherwise normal ECG
0x1F38896845B0	ECGII	0.1054	-1.35982	-4.18853	4.4	Normal sinus rhythm/Normal ECG
0x1F38896845B0	ECGV3	0.3433	-4.16169	-7.10285	4.4	Normal sinus rhythm/Normal ECG
0x1F38896845B0	ECGV4	0.253295	-4.46923	-8.88013	4.4	Normal sinus rhythm/Normal ECG
0x1F38896845B0	ECGV5	0.249	-3.79738	-7.61	4.4	Normal sinus rhythm/Normal ECG
0x1F38896845B0	ECGV6	0.1676	-2.76154	-6.74551	4.4	Normal sinus rhythm/Normal ECG
0x2054A90901A0	ECGII	0.0855	-0.834079	-2.85249	3.8	Normal sinus rhythm/Normal ECG
0x2054A90901A0	ECGV3	0.1977	-1.27911	-2.87676	3.8	Normal sinus rhythm/Normal ECG
0x2054A90901A0	ECGV4	0.19071	-1.02998	-2.35853	3.8	Normal sinus rhythm/Normal ECG
0x2054A90901A0	ECGV5	0.137	-1.32151	-3.57036	3.8	Normal sinus rhythm/Normal ECG
0x2054A90901A0	ECGV6	0.184845	-1.40812	-3.27518	3.8	Normal sinus rhythm/Normal ECG
0x207A860273CF	ECGII	0.1328	-1.65465	-4.54055	4.4	Normal sinus rhythm/Normal ECG
0x207A860273CF	ECGV3	0.45845	-4.34172	-6.41232	4.4	Normal sinus rhythm/Normal ECG
0x207A860273CF	ECGV4	0.30985	-2.93929	-5.28039	4.4	Normal sinus rhythm/Normal ECG
0x207A860273CF	ECGV5	0.2629	-2.75221	-5.36768	4.4	Normal sinus rhythm/Normal ECG
0x207A860273CF	ECGV6	0.2436	-3.21621	-6.51637	4.4	Normal sinus rhythm/Normal ECG
0x2088F95AF3BE	ECGII	0.2195	-2.60531	-5.56086	4.1	Normal sinus rhythm/Normal ECG
0x2088F95AF3BE	ECGV3	0.14965	-1.56012	-4.03293	4.1	Normal sinus rhythm/Normal ECG
0x2088F95AF3BE	ECGV4	0.2705	-2.96873	-5.70803	4.1	Normal sinus rhythm/Normal ECG
0x2088F95AF3BE	ECGV5	0.40385	-4.57817	-7.20414	4.1	Normal sinus rhythm/Normal ECG
0x2088F95AF3BE	ECGV6	0.385	-4.74903	-7.65375	4.1	Normal sinus rhythm/Normal ECG
0x20F51CEFA78E	ECGII	0.3415	-4.07687	-6.97641	4.7	Sinus bradycardia/Moderate voltage criteria for LVH, may be normal variant/Borderline ECG
0x20F51CEFA78E	ECGV3	0.90445	-10.8635	-11.4229	4.7	Sinus bradycardia/Moderate voltage criteria for LVH, may be normal variant/Borderline ECG
0x20F51CEFA78E	ECGV4	0.6478	-8.8373	-10.9799	4.7	Sinus bradycardia/Moderate voltage criteria for LVH, may be normal variant/Borderline ECG
0x20F51CEFA78E	ECGV5	0.72629	-10.4992	-12.3197	4.7	Sinus bradycardia/Moderate voltage criteria for LVH, may be normal variant/Borderline ECG
0x20F51CEFA78E	ECGV6	0.8168	-11.2955	-12.4982	4.7	Sinus bradycardia/Moderate voltage criteria for LVH, may be normal variant/Borderline ECG
0x22F0F9ED8127	ECGII	0.2939	-2.79318	-5.15228	4.2	Normal sinus rhythm/Rightward axis/Borderline ECG
0x22F0F9ED8127	ECGV3	0.258615	-3.09636	-6.0887	4.2	Normal sinus rhythm/Rightward axis/Borderline ECG
0x22F0F9ED8127	ECGV4	0.29782	-3.80399	-6.97048	4.2	Normal sinus rhythm/Rightward axis/Borderline ECG
0x22F0F9ED8127	ECGV5	0.2785	-3.5843	-6.79191	4.2	Normal sinus rhythm/Rightward axis/Borderline ECG
0x22F0F9ED8127	ECGV6	0.26485	-3.31131	-6.43428	4.2	Normal sinus rhythm/Rightward axis/Borderline ECG
0x231C89824D4E	ECGII	0.19	-3.35521	-7.69738	5.2	Normal sinus rhythm/Prolonged QT/Abnormal ECG
0x231C89824D4E	ECGV3	0.2439	-2.63756	-5.34067	5.2	Normal sinus rhythm/Prolonged QT/Abnormal ECG
0x231C89824D4E	ECGV4	0.1714	-3.34605	-8.08216	5.2	Normal sinus rhythm/Prolonged QT/Abnormal ECG
0x231C89824D4E	ECGV5	0.17547	-3.17938	-7.58999	5.2	Normal sinus rhythm/Prolonged QT/Abnormal ECG
0x231C89824D4E	ECGV6	0.1435	-2.61579	-6.90521	5.2	Normal sinus rhythm/Prolonged QT/Abnormal ECG
0x24F272F42AF4	ECGII	0.4129	-4.7235	-7.35092	4.4	Sinus bradycardia/Minimal voltage criteria for LVH, may be normal variant/Borderline ECG
0x24F272F42AF4	ECGV3	1.0125	-10.667	-10.601	4.4	Sinus bradycardia/Minimal voltage criteria for LVH, may be normal variant/Borderline ECG
0x24F272F42AF4	ECGV4	0.929895	-10.0823	-10.4554	4.4	Sinus bradycardia/Minimal voltage criteria for LVH, may be normal variant/Borderline ECG
0x24F272F42AF4	ECGV5	0.6684	-7.55194	-9.2372	4.4	Sinus bradycardia/Minimal voltage criteria for LVH, may be normal variant/Borderline ECG
0x24F272F42AF4	ECGV6	0.4312	-5.09541	-7.75961	4.4	Sinus bradycardia/Minimal voltage criteria for LVH, may be normal variant/Borderline ECG
0x2653E44D927A	ECGII	0.266	-3.6016	-6.98321	3.7	Normal sinus rhythm/Normal ECG
0x2653E44D927A	ECGV3	0.298	-3.69626	-6.77103	3.7	Normal sinus rhythm/Normal ECG
0x2653E44D927A	ECGV4	0.39	-4.17503	-6.6854	3.7	Normal sinus rhythm/Normal ECG
0x2653E44D927A	ECGV5	0.38985	-4.99793	-8.00463	3.7	Normal sinus rhythm/Normal ECG
0x2653E44D927A	ECGV6	0.339445	-4.72364	-8.10759	3.7	Normal sinus rhythm/Normal ECG
0x268C6B7F00A9	ECGII	0.20201	-2.41587	-5.37512	3.8	Normal sinus rhythm/Normal ECG
0x268C6B7F00A9	ECGV3	0.41	-4.67887	-7.30717	3.8	Normal sinus rhythm/Normal ECG
0x268C6B7F00A9	ECGV4	0.33228	-4.0186	-6.97144	3.8	Normal sinus rhythm/Normal ECG
0x268C6B7F00A9	ECGV5	0.278	-3.53531	-6.70511	3.8	Normal sinus rhythm/Normal ECG
0x268C6B7F00A9	ECGV6	0.242816	-2.98708	-6.06189	3.8	Normal sinus rhythm/Normal ECG
0x26E80086DE91	ECGII	0.3889	-5.31695	-8.52597	3.9	Normal sinus rhythm/Normal ECG
0x26E80086DE91	ECGV3	0.5005	-6.0875	-8.60472	3.9	Normal sinus rhythm/Normal ECG
0x26E80086DE91	ECGV4	0.483	-6.21253	-8.93912	3.9	Normal sinus rhythm/Normal ECG
0x26E80086DE91	ECGV5	0.539105	-6.86104	-9.34444	3.9	Normal sinus rhythm/Normal ECG
0x26E80086DE91	ECGV6	0.5755	-7.57146	-9.98061	3.9	Normal sinus rhythm/Normal ECG
0x2863899C2A85	ECGII	0.17662	-1.90375	-4.52991	4.1	Normal sinus rhythm/Right atrial enlargement/Borderline ECG
0x2863899C2A85	ECGV3	0.369945	-3.74049	-6.14979	4.1	Normal sinus rhythm/Right atrial enlargement/Borderline ECG
0x2863899C2A85	ECGV4	0.310235	-3.302	-5.92832	4.1	Normal sinus rhythm/Right atrial enlargement/Borderline ECG
0x2863899C2A85	ECGV5	0.311378	-3.50196	-6.27578	4.1	Normal sinus rhythm/Right atrial enlargement/Borderline ECG
0x2863899C2A85	ECGV6	0.25075	-3.55121	-7.09178	4.1	Normal sinus rhythm/Right atrial enlargement/Borderline ECG
0x29008E00016D	ECGII	0.188015	-2.22171	-5.12378	5.3	Sinus bradycardia with 1st degree A-V block/Left axis deviation/Incomplete left bundle branch block/Abnormal ECG
0x29008E00016D	ECGV3	0.26374	-2.79995	-5.45208	5.3	Sinus bradycardia with 1st degree A-V block/Left axis deviation/Incomplete left bundle branch block/Abnormal ECG
0x29008E00016D	ECGV4	0.33515	-4.07732	-7.04296	5.3	Sinus bradycardia with 1st degree A-V block/Left axis deviation/Incomplete left bundle branch block/Abnormal ECG
0x29008E00016D	ECGV5	0.366	-4.34458	-7.18137	5.3	Sinus bradycardia with 1st degree A-V block/Left axis deviation/Incomplete left bundle branch block/Abnormal ECG
0x29008E00016D	ECGV6	0.337	-3.81469	-6.57119	5.3	Sinus bradycardia with 1st degree A-V block/Left axis deviation/Incomplete left bundle branch block/Abnormal ECG
0x2924CEEBA4DD	ECGII	0.264	-4.1629	-8.10202	4	Sinus rhythm with 1st degree A-V block/Otherwise normal ECG
0x2924CEEBA4DD	ECGV3	0.176	-1.67005	-3.98082	4	Sinus rhythm with 1st degree A-V block/Otherwise normal ECG
0x2924CEEBA4DD	ECGV4	0.28644	-4.22137	-7.88744	4	Sinus rhythm with 1st degree A-V block/Otherwise normal ECG
0x2924CEEBA4DD	ECGV5	0.3515	-5.42174	-9.14484	4	Sinus rhythm with 1st degree A-V block/Otherwise normal ECG
0x2924CEEBA4DD	ECGV6	0.3728	-6.06012	-9.92529	4	Sinus rhythm with 1st degree A-V block/Otherwise normal ECG
0x29F1F0D638A1	ECGII	0.15833	-2.05536	-5.16542	3.7	Normal sinus rhythm/Normal ECG
0x29F1F0D638A1	ECGV3	0.3295	-4.02663	-7.01478	3.7	Normal sinus rhythm/Normal ECG
0x29F1F0D638A1	ECGV4	0.3397	-4.11413	-7.05879	3.7	Normal sinus rhythm/Normal ECG
0x29F1F0D638A1	ECGV5	0.29	-3.83112	-7.11421	3.7	Normal sinus rhythm/Normal ECG
0x29F1F0D638A1	ECGV6	0.3005	-3.7534	-6.84704	3.7	Normal sinus rhythm/Normal ECG
0x2EB630648527	ECGII	0.137	-1.52316	-4.11514	3.9	Normal sinus rhythm/Normal ECG
0x2EB630648527	ECGV3	0.088	-1.50094	-5.05968	3.9	Normal sinus rhythm/Normal ECG
0x2EB630648527	ECGV4	0.15931	-2.04148	-5.11474	3.9	Normal sinus rhythm/Normal ECG
0x2EB630648527	ECGV5	0.165488	-2.16879	-5.33132	3.9	Normal sinus rhythm/Normal ECG
0x2EB630648527	ECGV6	0.1445	-1.42544	-3.74986	3.9	Normal sinus rhythm/Normal ECG
0x2FD8E17F4F4F	ECGII	0.2445	-3.23264	-6.53759	5.3	Normal sinus rhythm/Normal ECG
0x2FD8E17F4F4F	ECGV3	0.281835	-3.79166	-7.14219	5.3	Normal sinus rhythm/Normal ECG
0x2FD8E17F4F4F	ECGV4	0.25095	-3.77028	-7.52627	5.3	Normal sinus rhythm/Normal ECG
0x2FD8E17F4F4F	ECGV5	0.251495	-3.85	-7.67708	5.3	Normal sinus rhythm/Normal ECG
0x2FD8E17F4F4F	ECGV6	0.18695	-3.14286	-7.26879	5.3	Normal sinus rhythm/Normal ECG
0x32978EC697E2	ECGII	0.14445	-3.04949	-8.0236	6.3	Normal sinus rhythm/Left ventricular hypertrophy with QRS widening and repolarization abnormality/Abnormal ECG
0x32978EC697E2	ECGV3	0.76548	-13.2613	-15.1572	6.3	Normal sinus rhythm/Left ventricular hypertrophy with QRS widening and repolarization abnormality/Abnormal ECG
0x32978EC697E2	ECGV4	0.54885	-10.4924	-14.1627	6.3	Normal sinus rhythm/Left ventricular hypertrophy with QRS widening and repolarization abnormality/Abnormal ECG
0x32978EC697E2	ECGV5	0.29508	-5.89593	-10.8538	6.3	Normal sinus rhythm/Left ventricular hypertrophy with QRS widening and repolarization abnormality/Abnormal ECG
0x32978EC697E2	ECGV6	0.12611	-3.14674	-8.86108	6.3	Normal sinus rhythm/Left ventricular hypertrophy with QRS widening and repolarization abnormality/Abnormal ECG
0x32A8941ADE7B	ECGII	0.063	-0.897692	-3.57649	4.6	Sinus bradycardia/Otherwise normal ECG
0x32A8941ADE7B	ECGV3	0.55335	-6.01062	-8.08014	4.6	Sinus bradycardia/Otherwise normal ECG
0x32A8941ADE7B	ECGV4	0.308445	-3.47643	-6.25958	4.6	Sinus bradycardia/Otherwise normal ECG
0x32A8941ADE7B	ECGV5	0.105	-1.2965	-4.00108	4.6	Sinus bradycardia/Otherwise normal ECG
0x32A8941ADE7B	ECGV6	0.071	-0.713092	-2.67619	4.6	Sinus bradycardia/Otherwise normal ECG
0x32B6E5E149AF	ECGII	0.212	-2.87711	-6.24869	5	Normal sinus rhythm/Normal ECG
0x32B6E5E149AF	ECGV3	0.6472	-7.85692	-9.76637	5	Normal sinus rhythm/Normal ECG
0x32B6E5E149AF	ECGV4	0.549	-7.65314	-10.3289	5	Normal sinus rhythm/Normal ECG
0x32B6E5E149AF	ECGV5	0.439	-6.25062	-9.4339	5	Normal sinus rhythm/Normal ECG
0x32B6E5E149AF	ECGV6	0.312	-4.56922	-8.18021	5	Normal sinus rhythm/Normal ECG
0x33FCDE969757	ECGII	0.20334	-2.56849	-5.69597	4.3	Normal sinus rhythm/Normal ECG
0x33FCDE969757	ECGV3	0.3738	-3.44415	-5.63329	4.3	Normal sinus rhythm/Normal ECG
0x33FCDE969757	ECGV4	0.305	-3.12192	-5.65292	4.3	Normal sinus rhythm/Normal ECG
0x33FCDE969757	ECGV5	0.31995	-3.60822	-6.37899	4.3	Normal sinus rhythm/Normal ECG
0x33FCDE969757	ECGV6	0.2615	-3.0924	-6.04729	4.3	Normal sinus rhythm/Normal ECG
0x34375C8D548E	ECGII	0.197915	-2.46181	-5.5337	4	Normal sinus rhythm/Normal ECG
0x34375C8D548E	ECGV3	0.104392	-1.72107	-5.3268	4	Normal sinus rhythm/Normal ECG
0x34375C8D548E	ECGV4	0.16505	-1.30819	-3.22006	4	Normal sinus rhythm/Normal ECG
0x34375C8D548E	ECGV5	0.23705	-2.44872	-5.02943	4	Normal sinus rhythm/Normal ECG
0x34375C8D548E	ECGV6	0.291835	-3.47104	-6.42527	4	Normal sinus rhythm/Normal ECG
0x368E8E350656	ECGII	0.298	-3.71021	-6.79658	4.1	Normal sinus rhythm/Increased R/S ratio in V1, consider early transition or posterior infarct/Abnormal ECG
0x368E8E350656	ECGV3	0.2502	-3.0935	-6.18453	4.1	Normal sinus rhythm/Increased R/S ratio in V1, consider early transition or posterior infarct/Abnormal ECG
0x368E8E350656	ECGV4	0.33615	-3.68876	-6.3623	4.1	Normal sinus rhythm/Increased R/S ratio in V1, consider early transition or posterior infarct/Abnormal ECG
0x368E8E350656	ECGV5	0.303	-3.81592	-6.93231	4.1	Normal sinus rhythm/Increased R/S ratio in V1, consider early transition or posterior infarct/Abnormal ECG
0x368E8E350656	ECGV6	0.29245	-3.69104	-6.82532	4.1	Normal sinus rhythm/Increased R/S ratio in V1, consider early transition or posterior infarct/Abnormal ECG
0x3711E23E80B7	ECGII	0.5481	-6.50691	-8.78911	4.1	** ** ** ** * Pediatric ECG Analysis * ** ** ** **/Normal sinus rhythm with sinus arrhythmia
0x3711E23E80B7	ECGV3	0.259	-2.77436	-5.45146	4.1	** ** ** ** * Pediatric ECG Analysis * ** ** ** **/Normal sinus rhythm with sinus arrhythmia
0x3711E23E80B7	ECGV4	0.344155	-3.43023	-5.84717	4.1	** ** ** ** * Pediatric ECG Analysis * ** ** ** **/Normal sinus rhythm with sinus arrhythmia
0x3711E23E80B7	ECGV5	0.51535	-5.53768	-7.71395	4.1	** ** ** ** * Pediatric ECG Analysis * ** ** ** **/Normal sinus rhythm with sinus arrhythmia
0x3711E23E80B7	ECGV6	0.5565	-6.6351	-8.89437	4.1	** ** ** ** * Pediatric ECG Analysis * ** ** ** **/Normal sinus rhythm with sinus arrhythmia
0x374CC72AE705	ECGII	0.1735	-2.50335	-6.00996	3.8	Sinus bradycardia/Otherwise normal ECG
0x374CC72AE705	ECGV3	0.156	-2.04543	-5.17873	3.8	Sinus bradycardia/Otherwise normal ECG
0x374CC72AE705	ECGV4	0.087	-0.919524	-3.11748	3.8	Sinus bradycardia/Otherwise normal ECG
0x374CC72AE705	ECGV5	0.1974	-2.24203	-5.04624	3.8	Sinus bradycardia/Otherwise normal ECG
0x374CC72AE705	ECGV6	0.21278	-2.66396	-5.77515	3.8	Sinus bradycardia/Otherwise normal ECG
0x38E2F0C99DDF	ECGII	0.09864	-0.686414	-2.18554	4.3	Sinus tachycardia/Rightward axis/T wave abnormality, consider inferior ischemia/Abnormal ECG
0x38E2F0C99DDF	ECGV3	0.26485	-2.48682	-4.83219	4.3	Sinus tachycardia/Rightward axis/T wave abnormality, consider inferior ischemia/Abnormal ECG
0x38E2F0C99DDF	ECGV4	0.21385	-2.22019	-4.80104	4.3	Sinus tachycardia/Rightward axis/T wave abnormality, consider inferior ischemia/Abnormal ECG
0x38E2F0C99DDF	ECGV5	0.20509	-2.27482	-5.02314	4.3	Sinus tachycardia/Rightward axis/T wave abnormality, consider inferior ischemia/Abnormal ECG
0x38E2F0C99DDF	ECGV6	0.200298	-1.87593	-4.19158	4.3	Sinus tachycardia/Rightward axis/T wave abnormality, consider inferior ischemia/Abnormal ECG
0x395F7C1F1967	ECGII	0.3373	-4.83995	-8.3336	4.1	Normal sinus rhythm/Normal ECG
0x395F7C1F1967	ECGV3	0.39083	-2.08427	-3.33397	4.1	Normal sinus rhythm/Normal ECG
0x395F7C1F1967	ECGV4	0.6298	-9.35208	-11.7844	4.1	Normal sinus rhythm/Normal ECG
0x395F7C1F1967	ECGV5	0.86404	-11.9048	-12.8072	4.1	Normal sinus rhythm/Normal ECG
0x395F7C1F1967	ECGV6	0.895368	-12.6165	-13.3334	4.1	Normal sinus rhythm/Normal ECG
0x396115F6DFC1	ECGII	0.33365	-4.30218	-7.44806	4	Normal sinus rhythm/Normal ECG
0x396115F6DFC1	ECGV3	0.481	-6.37018	-9.185	4	Normal sinus rhythm/Normal ECG
0x396115F6DFC1	ECGV4	0.418181	-5.40607	-8.35987	4	Normal sinus rhythm/Normal ECG
0x396115F6DFC1	ECGV5	0.3992	-5.40314	-8.55167	4	Normal sinus rhythm/Normal ECG
0x396115F6DFC1	ECGV6	0.370015	-5.75157	-9.45533	4	Normal sinus rhythm/Normal ECG
0x3AF038EC4E75	ECGII	0.2755	-3.27773	-6.24472	4.1	Normal sinus rhythm/Normal ECG
0x3AF038EC4E75	ECGV3	0.578	-6.88615	-9.05759	4.1	Normal sinus rhythm/Normal ECG
0x3AF038EC4E75	ECGV4	0.627	-8.47019	-10.6969	4.1	Normal sinus rhythm/Normal ECG
0x3AF038EC4E75	ECGV5	0.62235	-8.50296	-10.7784	4.1	Normal sinus rhythm/Normal ECG
0x3AF038EC4E75	ECGV6	0.53805	-6.78149	-9.24515	4.1	Normal sinus rhythm/Normal ECG
0x3B37F182DE5D	ECGII	0.355055	-4.85429	-8.14662	4.3	Sinus bradycardia/ST elevation, consider early repolarization, pericarditis, or injury/Abnormal ECG
0x3B37F182DE5D	ECGV3	0.3513	-2.90108	-4.89465	4.3	Sinus bradycardia/ST elevation, consider early repolarization, pericarditis, or injury/Abnormal ECG
0x3B37F182DE5D	ECGV4	0.33155	-4.1325	-7.17692	4.3	Sinus bradycardia/ST elevation, consider early repolarization, pericarditis, or injury/Abnormal ECG
0x3B37F182DE5D	ECGV5	0.443895	-5.84244	-8.76908	4.3	Sinus bradycardia/ST elevation, consider early repolarization, pericarditis, or injury/Abnormal ECG
0x3B37F182DE5D	ECGV6	0.47285	-6.58482	-9.57596	4.3	Sinus bradycardia/ST elevation, consider early repolarization, pericarditis, or injury/Abnormal ECG
0x3C4BBF1D2C17	ECGII	0.2147	-2.73001	-5.8918	3.8	Normal sinus rhythm/Normal ECG
0x3C4BBF1D2C17	ECGV3	0.2378	-3.89	-7.97708	3.8	Normal sinus rhythm/Normal ECG
0x3C4BBF1D2C17	ECGV4	0.274982	-4.22922	-8.06506	3.8	Normal sinus rhythm/Normal ECG
0x3C4BBF1D2C17	ECGV5	0.249265	-3.89853	-7.80855	3.8	Normal sinus rhythm/Normal ECG
0x3C4BBF1D2C17	ECGV6	0.2419	-4.09048	-8.31679	3.8	Normal sinus rhythm/Normal ECG
0x3D4A5241C4CC	ECGII	0.1778	-2.72991	-6.47416	4.6	Normal sinus rhythm/Normal ECG
0x3D4A5241C4CC	ECGV3	1.38967	-20.9549	-17.7759	4.6	Normal sinus rhythm/Normal ECG
0x3D4A5241C4CC	ECGV4	1.14695	-17.1386	-16.0031	4.6	Normal sinus rhythm/Normal ECG
0x3D4A5241C4CC	ECGV5	0.84195	-12.386	-13.4986	4.6	Normal sinus rhythm/Normal ECG
0x3D4A5241C4CC	ECGV6	0.57186	-8.21427	-10.8624	4.6	Normal sinus rhythm/Normal ECG
0x3D53C2BB1B7D	ECGII	0.31149	-4.37176	-7.8331	3.6	Normal sinus rhythm/Normal ECG
0x3D53C2BB1B7D	ECGV3	0.323	-3.16271	-5.56491	3.6	Normal sinus rhythm/Normal ECG
0x3D53C2BB1B7D	ECGV4	0.383045	-4.70817	-7.60725	3.6	Normal sinus rhythm/Normal ECG
0x3D53C2BB1B7D	ECGV5	0.443667	-6.00071	-9.00895	3.6	Normal sinus rhythm/Normal ECG
0x3D53C2BB1B7D	ECGV6	0.4652	-6.49893	-9.52844	3.6	Normal sinus rhythm/Normal ECG
0x3F97C390EF08	ECGII	0.317	-3.48952	-6.19777	4.4	Sinus bradycardia/Otherwise normal ECG
0x3F97C390EF08	ECGV3	0.3088	-3.77268	-6.78908	4.4	Sinus bradycardia/Otherwise normal ECG
0x3F97C390EF08	ECGV4	0.4183	-4.41024	-6.81896	4.4	Sinus bradycardia/Otherwise normal ECG
0x3F97C390EF08	ECGV5	0.40125	-4.88915	-7.71837	4.4	Sinus bradycardia/Otherwise normal ECG
0x3F97C390EF08	ECGV6	0.42	-4.61803	-7.12577	4.4	Sinus bradycardia/Otherwise normal ECG
0x3FE0DA690A17	ECGII	0.093	-1.96596	-6.44662	4	Normal sinus rhythm/Nonspecific ST abnormality/Abnormal ECG
0x3FE0DA690A17	ECGV3	0.035	-0.649917	-3.47395	4	Normal sinus rhythm/Nonspecific ST abnormality/Abnormal ECG
0x3FE0DA690A17	ECGV4	0.07573	-1.66635	-6.05524	4	Normal sinus rhythm/Nonspecific ST abnormality/Abnormal ECG
0x3FE0DA690A17	ECGV5	0.134995	-1.6957	-4.61518	4	Normal sinus rhythm/Nonspecific ST abnormality/Abnormal ECG
0x3FE0DA690A17	ECGV6	0.1735	-1.89743	-4.55528	4	Normal sinus rhythm/Nonspecific ST abnormality/Abnormal ECG
0x41320AE3E32D	ECGII	0.31195	-3.98552	-7.1358	4.1	Sinus bradycardia with sinus arrhythmia/Rightward axis/Borderline ECG
0x41320AE3E32D	ECGV3	0.9565	-9.57513	-9.79044	4.1	Sinus bradycardia with sinus arrhythmia/Rightward axis/Borderline ECG
0x41320AE3E32D	ECGV4	0.65695	-7.47507	-9.22251	4.1	Sinus bradycardia with sinus arrhythmia/Rightward axis/Borderline ECG
0x41320AE3E32D	ECGV5	0.56845	-8.10022	-10.7436	4.1	Sinus bradycardia with sinus arrhythmia/Rightward axis/Borderline ECG
0x41320AE3E32D	ECGV6	0.38515	-5.57804	-8.98808	4.1	Sinus bradycardia with sinus arrhythmia/Rightward axis/Borderline ECG
0x417DC103FBA7	ECGII	0.20385	-3.04663	-6.74784	4.4	Normal sinus rhythm/Early repolarization/Normal ECG
0x417DC103FBA7	ECGV3	0.79852	-10.2217	-11.4388	4.4	Normal sinus rhythm/Early repolarization/Normal ECG
0x417DC103FBA7	ECGV4	0.84935	-11.8324	-12.839	4.4	Normal sinus rhythm/Early repolarization/Normal ECG
0x417DC103FBA7	ECGV5	0.66795	-10.8683	-13.2981	4.4	Normal sinus rhythm/Early repolarization/Normal ECG
0x417DC103FBA7	ECGV6	0.418765	-6.82439	-10.5458	4.4	Normal sinus rhythm/Early repolarization/Normal ECG
0x41A52C13DE97	ECGII	0.28504	-4.28429	-8.02465	4.3	Normal sinus rhythm/Normal ECG
0x41A52C13DE97	ECGV3	0.58405	-7.43544	-9.7293	4.3	Normal sinus rhythm/Normal ECG
0x41A52C13DE97	ECGV4	0.5152	-6.58949	-9.18045	4.3	Normal sinus rhythm/Normal ECG
0x41A52C13DE97	ECGV5	0.423561	-5.21184	-8.00817	4.3	Normal sinus rhythm/Normal ECG
0x41A52C13DE97	ECGV6	0.30215	-4.38883	-7.98432	4.3	Normal sinus rhythm/Normal ECG
0x429FB8B93F31	ECGII	0.435845	-5.88862	-8.91964	5	Sinus bradycardia/Otherwise normal ECG
0x429FB8B93F31	ECGV3	0.733945	-7.36466	-8.59648	5	Sinus bradycardia/Otherwise normal ECG
0x429FB8B93F31	ECGV4	0.8071	-10.8951	-12.1275	5	Sinus bradycardia/Otherwise normal ECG
0x429FB8B93F31	ECGV5	0.80175	-10.8107	-12.0736	5	Sinus bradycardia/Otherwise normal ECG
0x429FB8B93F31	ECGV6	0.68345	-8.98844	-10.8725	5	Sinus bradycardia/Otherwise normal ECG
0x42EF3E6D7190	ECGII	0.19195	-1.9726	-4.5024	3.7	Sinus bradycardia/Inferior infarct , age undetermined/Anterolateral infarct , age undetermined/Abnormal ECG
0x42EF3E6D7190	ECGV3	0.1125	-0.815852	-2.4324	3.7	Sinus bradycardia/Inferior infarct , age undetermined/Anterolateral infarct , age undetermined/Abnormal ECG
0x42EF3E6D7190	ECGV4	0.156	-0.788019	-1.99514	3.7	Sinus bradycardia/Inferior infarct , age undetermined/Anterolateral infarct , age undetermined/Abnormal ECG
0x42EF3E6D7190	ECGV5	0.155885	-0.792524	-2.00729	3.7	Sinus bradycardia/Inferior infarct , age undetermined/Anterolateral infarct , age undetermined/Abnormal ECG
0x42EF3E6D7190	ECGV6	0.132805	-0.864178	-2.37135	3.7	Sinus bradycardia/Inferior infarct , age undetermined/Anterolateral infarct , age undetermined/Abnormal ECG
0x4339837F30FE	ECGII	0.42155	-5.67188	-8.73579	3.7	Normal sinus rhythm/Voltage criteria for left ventricular hypertrophy/Abnormal ECG
0x4339837F30FE	ECGV3	0.515	-5.93947	-8.27645	3.7	Normal sinus rhythm/Voltage criteria for left ventricular hypertrophy/Abnormal ECG
0x4339837F30FE	ECGV4	0.40905	-4.52989	-7.08272	3.7	Normal sinus rhythm/Voltage criteria for left ventricular hypertrophy/Abnormal ECG
0x4339837F30FE	ECGV5	0.44	-5.11821	-7.716	3.7	Normal sinus rhythm/Voltage criteria for left ventricular hypertrophy/Abnormal ECG
0x4339837F30FE	ECGV6	0.468545	-5.94188	-8.68057	3.7	Normal sinus rhythm/Voltage criteria for left ventricular hypertrophy/Abnormal ECG
0x4432F63C4A80	ECGII	0.2195	-3.01667	-6.43888	4.4	Normal sinus rhythm/Normal ECG
0x4432F63C4A80	ECGV3	0.34112	-3.80864	-6.52103	4.4	Normal sinus rhythm/Normal ECG
0x4432F63C4A80	ECGV4	0.3194	-3.82107	-6.7611	4.4	Normal sinus rhythm/Normal ECG
0x4432F63C4A80	ECGV5	0.3445	-4.23771	-7.22	4.4	Normal sinus rhythm/Normal ECG
0x4432F63C4A80	ECGV6	0.2615	-3.34859	-6.54826	4.4	Normal sinus rhythm/Normal ECG
0x462237458355	ECGII	0.2415	-3.55758	-7.23928	4.4	Normal sinus rhythm/Early repolarization/Normal ECG
0x462237458355	ECGV3	0.7552	-9.45476	-10.8798	4.4	Normal sinus rhythm/Early repolarization/Normal ECG
0x462237458355	ECGV4	0.7008	-11.0309	-13.1769	4.4	Normal sinus rhythm/Early repolarization/Normal ECG
0x462237458355	ECGV5	0.50227	-7.1654	-10.1105	4.4	Normal sinus rhythm/Early repolarization/Normal ECG
0x462237458355	ECGV6	0.37325	-6.31457	-10.3358	4.4	Normal sinus rhythm/Early repolarization/Normal ECG
0x46527586124B	ECGII	0.103	-1.37039	-4.26998	4.8	Normal sinus rhythm/Normal ECG
0x46527586124B	ECGV3	0.24025	-2.41931	-4.93583	4.8	Normal sinus rhythm/Normal ECG
0x46527586124B	ECGV4	0.097	-1.53289	-4.92183	4.8	Normal sinus rhythm/Normal ECG
0x46527586124B	ECGV5	0.07505	-0.958103	-3.49733	4.8	Normal sinus rhythm/Normal ECG
0x46527586124B	ECGV6	0.088	-1.17962	-3.97648	4.8	Normal sinus rhythm/Normal ECG
0x46EB9B3B3CCC	ECGII	0.3277	-7.17385	-12.5318	4.8	Unusual P axis, possible ectopic atrial rhythm/Cannot rule out Inferior infarct , age undetermined/Abnormal ECG
0x46EB9B3B3CCC	ECGV3	0.71353	-11.2821	-13.3562	4.8	Unusual P axis, possible ectopic atrial rhythm/Cannot rule out Inferior infarct , age undetermined/Abnormal ECG
0x46EB9B3B3CCC	ECGV4	0.5663	-9.77001	-12.9829	4.8	Unusual P axis, possible ectopic atrial rhythm/Cannot rule out Inferior infarct , age undetermined/Abnormal ECG
0x46EB9B3B3CCC	ECGV5	0.443305	-8.5616	-12.8589	4.8	Unusual P axis, possible ectopic atrial rhythm/Cannot rule out Inferior infarct , age undetermined/Abnormal ECG
0x46EB9B3B3CCC	ECGV6	0.37275	-7.39835	-12.1179	4.8	Unusual P axis, possible ectopic atrial rhythm/Cannot rule out Inferior infarct , age undetermined/Abnormal ECG
0x471F41A51F2A	ECGII	0.13301	-1.91466	-5.24988	4.7	Normal sinus rhythm/Possible Left atrial enlargement/Right axis deviation/Prolonged QT/Abnormal ECG
0x471F41A51F2A	ECGV3	0.267775	-3.2321	-6.24597	4.7	Normal sinus rhythm/Possible Left atrial enlargement/Right axis deviation/Prolonged QT/Abnormal ECG
0x471F41A51F2A	ECGV4	0.233	-2.93854	-6.08771	4.7	Normal sinus rhythm/Possible Left atrial enlargement/Right axis deviation/Prolonged QT/Abnormal ECG
0x471F41A51F2A	ECGV5	0.17595	-1.88056	-4.48326	4.7	Normal sinus rhythm/Possible Left atrial enlargement/Right axis deviation/Prolonged QT/Abnormal ECG
0x471F41A51F2A	ECGV6	0.073	-0.824578	-3.0519	4.7	Normal sinus rhythm/Possible Left atrial enlargement/Right axis deviation/Prolonged QT/Abnormal ECG
0x473BB71858B5	ECGII	0.3322	-4.77438	-8.28355	4.1	Normal sinus rhythm/Normal ECG
0x473BB71858B5	ECGV3	0.43734	-5.49313	-8.30634	4.1	Normal sinus rhythm/Normal ECG
0x473BB71858B5	ECGV4	0.411525	-5.59691	-8.7247	4.1	Normal sinus rhythm/Normal ECG
0x473BB71858B5	ECGV5	0.37235	-5.03571	-8.25249	4.1	Normal sinus rhythm/Normal ECG
0x473BB71858B5	ECGV6	0.3007	-4.30206	-7.84531	4.1	Normal sinus rhythm/Normal ECG
0x479D8AA83BD5	ECGII	0.2513	-2.77745	-5.54051	3.9	Normal sinus rhythm/Normal ECG
0x479D8AA83BD5	ECGV3	0.82565	-8.94253	-9.84152	3.9	Normal sinus rhythm/Normal ECG
0x479D8AA83BD5	ECGV4	0.579	-7.60916	-9.99995	3.9	Normal sinus rhythm/Normal ECG
0x479D8AA83BD5	ECGV5	0.3735	-4.06542	-6.65212	3.9	Normal sinus rhythm/Normal ECG
0x479D8AA83BD5	ECGV6	0.2515	-3.49	-6.95915	3.9	Normal sinus rhythm/Normal ECG
0x480F3C07BC6F	ECGII	0.195245	-3.21529	-7.27663	4	Sinus tachycardia/Otherwise normal ECG
0x480F3C07BC6F	ECGV3	0.47635	-5.66938	-8.21434	4	Sinus tachycardia/Otherwise normal ECG
0x480F3C07BC6F	ECGV4	0.47575	-5.41985	-7.85775	4	Sinus tachycardia/Otherwise normal ECG
0x480F3C07BC6F	ECGV5	0.3603	-4.23701	-7.05875	4	Sinus tachycardia/Otherwise normal ECG
0x480F3C07BC6F	ECGV6	0.277265	-3.29304	-6.25388	4	Sinus tachycardia/Otherwise normal ECG
0x484FA87608F9	ECGII	0.361	-4.28004	-7.12351	3.8	Sinus bradycardia/Otherwise normal ECG
0x484FA87608F9	ECGV3	0.713	-7.20901	-8.5375	3.8	Sinus bradycardia/Otherwise normal ECG
0x484FA87608F9	ECGV4	0.675	-7.92405	-9.64484	3.8	Sinus bradycardia/Otherwise normal ECG
0x484FA87608F9	ECGV5	0.52675	-6.57004	-9.05244	3.8	Sinus bradycardia/Otherwise normal ECG
0x484FA87608F9	ECGV6	0.3955	-4.71971	-7.50485	3.8	Sinus bradycardia/Otherwise normal ECG
0x4922FD8D97CF	ECGII	0.23	-2.86206	-5.9678	4	** ** ** ** * Pediatric ECG Analysis * ** ** ** **/Normal sinus rhythm/Normal ECG
0x4922FD8D97CF	ECGV3	0.199625	-3.05235	-6.83167	4	** ** ** ** * Pediatric ECG Analysis * ** ** ** **/Normal sinus rhythm/Normal ECG
0x4922FD8D97CF	ECGV4	0.163	-1.29888	-3.21718	4	** ** ** ** * Pediatric ECG Analysis * ** ** ** **/Normal sinus rhythm/Normal ECG
0x4922FD8D97CF	ECGV5	0.3002	-3.0297	-5.52961	4	** ** ** ** * Pediatric ECG Analysis * ** ** ** **/Normal sinus rhythm/Normal ECG
0x4922FD8D97CF	ECGV6	0.32	-3.78455	-6.69021	4	** ** ** ** * Pediatric ECG Analysis * ** ** ** **/Normal sinus rhythm/Normal ECG
0x49B6F94896C5	ECGII	0.286205	-4.37664	-8.18093	4.5	Normal sinus rhythm/Normal ECG
0x49B6F94896C5	ECGV3	0.3816	-4.65295	-7.53223	4.5	Normal sinus rhythm/Normal ECG
0x49B6F94896C5	ECGV4	0.671665	-7.29641	-8.90293	4.5	Normal sinus rhythm/Normal ECG
0x49B6F94896C5	ECGV5	0.693815	-8.15017	-9.78464	4.5	Normal sinus rhythm/Normal ECG
0x49B6F94896C5	ECGV6	0.49559	-7.26013	-10.313	4.5	Normal sinus rhythm/Normal ECG
0x4A27D373C95F	ECGII	0.24909	-2.99517	-6.00128	3.9	Normal sinus rhythm/Normal ECG
0x4A27D373C95F	ECGV3	0.64925	-6.18286	-7.67332	3.9	Normal sinus rhythm/Normal ECG
0x4A27D373C95F	ECGV4	0.5328	-6.77659	-9.28387	3.9	Normal sinus rhythm/Normal ECG
0x4A27D373C95F	ECGV5	0.62	-9.03098	-11.4694	3.9	Normal sinus rhythm/Normal ECG
0x4A27D373C95F	ECGV6	0.599995	-7.41086	-9.56741	3.9	Normal sinus rhythm/Normal ECG
0x4A3EF4CC2C15	ECGII	0.09788	-1.19355	-3.81499	3.8	Sinus bradycardia/Nonspecific ST abnormality/Abnormal ECG
0x4A3EF4CC2C15	ECGV3	0.1482	-1.74016	-4.52027	3.8	Sinus bradycardia/Nonspecific ST abnormality/Abnormal ECG
0x4A3EF4CC2C15	ECGV4	0.079935	-0.892995	-3.1585	3.8	Sinus bradycardia/Nonspecific ST abnormality/Abnormal ECG
0x4A3EF4CC2C15	ECGV5	0.109985	-1.42531	-4.29777	3.8	Sinus bradycardia/Nonspecific ST abnormality/Abnormal ECG
0x4A3EF4CC2C15	ECGV6	0.12	-1.59827	-4.61382	3.8	Sinus bradycardia/Nonspecific ST abnormality/Abnormal ECG
0x4A4648C33E16	ECGII	0.188526	-2.22857	-5.13264	4.4	Normal sinus rhythm/Normal ECG
0x4A4648C33E16	ECGV3	0.429	-5.03291	-7.68405	4.4	Normal sinus rhythm/Normal ECG
0x4A4648C33E16	ECGV4	0.42143	-5.58333	-8.60064	4.4	Normal sinus rhythm/Normal ECG
0x4A4648C33E16	ECGV5	0.41	-5.52922	-8.63519	4.4	Normal sinus rhythm/Normal ECG
0x4A4648C33E16	ECGV6	0.344395	-4.06815	-6.93216	4.4	Normal sinus rhythm/Normal ECG
0x4B7453CA5983	ECGII	0.146	-2.27128	-5.94421	4.4	Normal sinus rhythm/Normal ECG
0x4B7453CA5983	ECGV3	0.486401	-6.35473	-9.11172	4.4	Normal sinus rhythm/Normal ECG
0x4B7453CA5983	ECGV4	0.39605	-5.62142	-8.93247	4.4	Normal sinus rhythm/Normal ECG
0x4B7453CA5983	ECGV5	0.327	-4.53528	-7.93104	4.4	Normal sinus rhythm/Normal ECG
0x4B7453CA5983	ECGV6	0.2615	-2.671	-5.22321	4.4	Normal sinus rhythm/Normal ECG
0x4B9BF48FA750	ECGII	0.3155	-3.97786	-7.0819	3.9	Normal sinus rhythm/Normal ECG
0x4B9BF48FA750	ECGV3	0.423416	-5.08466	-7.81409	3.9	Normal sinus rhythm/Normal ECG
0x4B9BF48FA750	ECGV4	0.3928	-4.99042	-7.96254	3.9	Normal sinus rhythm/Normal ECG
0x4B9BF48FA750	ECGV5	0.3395	-4.10304	-7.04184	3.9	Normal sinus rhythm/Normal ECG
0x4B9BF48FA750	ECGV6	0.27925	-3.7344	-7.06682	3.9	Normal sinus rhythm/Normal ECG
0x4EA26B8419E9	ECGII	0.48742	-6.6202	-9.48242	4.4	Sinus tachycardia/Left axis deviation/Cannot rule out Anterior infarct , age undetermined/Abnormal ECG
0x4EA26B8419E9	ECGV3	0.517905	-7.40232	-10.2859	4.4	Sinus tachycardia/Left axis deviation/Cannot rule out Anterior infarct , age undetermined/Abnormal ECG
0x4EA26B8419E9	ECGV4	0.4041	-5.86337	-9.22365	4.4	Sinus tachycardia/Left axis deviation/Cannot rule out Anterior infarct , age undetermined/Abnormal ECG
0x4EA26B8419E9	ECGV5	0.271	-3.62961	-6.97228	4.4	Sinus tachycardia/Left axis deviation/Cannot rule out Anterior infarct , age undetermined/Abnormal ECG
0x4EA26B8419E9	ECGV6	0.15021	-2.29363	-5.91797	4.4	Sinus tachycardia/Left axis deviation/Cannot rule out Anterior infarct , age undetermined/Abnormal ECG
0x4ED81CC988E6	ECGII	0.1066	-1.10485	-3.38396	4.4	Normal sinus rhythm/Normal ECG
0x4ED81CC988E6	ECGV3	0.22555	-2.09337	-4.40784	4.4	Normal sinus rhythm/Normal ECG
0x4ED81CC988E6	ECGV4	0.166	-1.68166	-4.12748	4.4	Normal sinus rhythm/Normal ECG
0x4ED81CC988E6	ECGV5	0.21475	-2.54494	-5.49176	4.4	Normal sinus rhythm/Normal ECG
0x4ED81CC988E6	ECGV6	0.2025	-2.50479	-5.5662	4.4	Normal sinus rhythm/Normal ECG
0x4F252E108D67	ECGII	0.21055	-3.08234	-6.71743	3.5	Normal sinus rhythm/Normal ECG
0x4F252E108D67	ECGV3	0.22284	-3.59478	-7.61511	3.5	Normal sinus rhythm/Normal ECG
0x4F252E108D67	ECGV4	0.408975	-5.03892	-7.87933	3.5	Normal sinus rhythm/Normal ECG
0x4F252E108D67	ECGV5	0.449796	-5.86785	-8.74925	3.5	Normal sinus rhythm/Normal ECG
0x4F252E108D67	ECGV6	0.449	-5.57934	-8.32645	3.5	Normal sinus rhythm/Normal ECG
0x4FAB27E0D0FF	ECGII	0.34892	-4.5466	-7.69703	4.1	Normal sinus rhythm/Normal ECG
0x4FAB27E0D0FF	ECGV3	0.24105	-2.69062	-5.48022	4.1	Normal sinus rhythm/Normal ECG
0x4FAB27E0D0FF	ECGV4	0.22	-3.35017	-7.14259	4.1	Normal sinus rhythm/Normal ECG
0x4FAB27E0D0FF	ECGV5	0.326489	-4.20489	-7.35902	4.1	Normal sinus rhythm/Normal ECG
0x4FAB27E0D0FF	ECGV6	0.365063	-5.47112	-9.05509	4.1	Normal sinus rhythm/Normal ECG
0x50E219CDCF57	ECGII	0.191645	-2.10639	-4.8116	3.9	Normal sinus rhythm/Normal ECG
0x50E219CDCF57	ECGV3	0.137	-1.83259	-4.95115	3.9	Normal sinus rhythm/Normal ECG
0x50E219CDCF57	ECGV4	0.122	-1.3196	-3.77799	3.9	Normal sinus rhythm/Normal ECG
0x50E219CDCF57	ECGV5	0.147	-1.64955	-4.30237	3.9	Normal sinus rhythm/Normal ECG
0x50E219CDCF57	ECGV6	0.2	-1.88118	-4.20646	3.9	Normal sinus rhythm/Normal ECG
0x5236CA9F09EF	ECGII	0.241085	-3.20545	-6.52837	4.2	Normal sinus rhythm/Normal ECG
0x5236CA9F09EF	ECGV3	0.750935	-9.82937	-11.3429	4.2	Normal sinus rhythm/Normal ECG
0x5236CA9F09EF	ECGV4	0.53098	-7.42528	-10.19	4.2	Normal sinus rhythm/Normal ECG
0x5236CA9F09EF	ECGV5	0.49865	-6.79521	-9.62288	4.2	Normal sinus rhythm/Normal ECG
0x5236CA9F09EF	ECGV6	0.38125	-5.65884	-9.16479	4.2	Normal sinus rhythm/Normal ECG
0x530AD5BA954C	ECGII	0.33585	-5.01497	-8.65358	4.3	Normal sinus rhythm/Normal ECG
0x530AD5BA954C	ECGV3	1.0665	-14.6586	-14.1942	4.3	Normal sinus rhythm/Normal ECG
0x530AD5BA954C	ECGV4	0.9005	-13.6962	-14.4331	4.3	Normal sinus rhythm/Normal ECG
0x530AD5BA954C	ECGV5	0.61925	-9.83289	-12.4953	4.3	Normal sinus rhythm/Normal ECG
0x530AD5BA954C	ECGV6	0.4474	-5.93071	-8.86664	4.3	Normal sinus rhythm/Normal ECG
0x536AEEA96289	ECGII	0.205	-3.12629	-6.90483	4.4	Normal sinus rhythm/Rightward axis/Borderline ECG
0x536AEEA96289	ECGV3	0.292185	-3.31222	-6.1276	4.4	Normal sinus rhythm/Rightward axis/Borderline ECG
0x536AEEA96289	ECGV4	0.278	-2.90235	-5.50463	4.4	Normal sinus rhythm/Rightward axis/Borderline ECG
0x536AEEA96289	ECGV5	0.2225	-2.44501	-5.18341	4.4	Normal sinus rhythm/Rightward axis/Borderline ECG
0x536AEEA96289	ECGV6	0.1985	-2.74405	-6.15902	4.4	Normal sinus rhythm/Rightward axis/Borderline ECG
0x54EBBB386116	ECGII	0.2037	-2.49023	-5.51751	3.7	Normal sinus rhythm/Normal ECG
0x54EBBB386116	ECGV3	0.5445	-6.00783	-8.14177	3.7	Normal sinus rhythm/Normal ECG
0x54EBBB386116	ECGV4	0.528735	-5.60899	-7.71375	3.7	Normal sinus rhythm/Normal ECG
0x54EBBB386116	ECGV5	0.5079	-6.02825	-8.45867	3.7	Normal sinus rhythm/Normal ECG
0x54EBBB386116	ECGV6	0.46817	-5.46159	-7.98211	3.7	Normal sinus rhythm/Normal ECG
0x55ECBBDC5AC9	ECGII	0.25535	-3.2689	-6.46895	4.6	Normal sinus rhythm/Minimal voltage criteria for LVH, may be normal variant/Borderline ECG
0x55ECBBDC5AC9	ECGV3	0.2	-1.7651	-3.94689	4.6	Normal sinus rhythm/Minimal voltage criteria for LVH, may be normal variant/Borderline ECG
0x55ECBBDC5AC9	ECGV4	0.203235	-2.0835	-4.62161	4.6	Normal sinus rhythm/Minimal voltage criteria for LVH, may be normal variant/Borderline ECG
0x55ECBBDC5AC9	ECGV5	0.222	-2.38882	-5.06998	4.6	Normal sinus rhythm/Minimal voltage criteria for LVH, may be normal variant/Borderline ECG
0x55ECBBDC5AC9	ECGV6	0.2201	-2.54152	-5.41731	4.6	Normal sinus rhythm/Minimal voltage criteria for LVH, may be normal variant/Borderline ECG
0x582CD5C87FBF	ECGII	0.2453	-3.03233	-6.12248	4.3	** ** ** ** * Pediatric ECG Analysis * ** ** ** **/Sinus bradycardia
0x582CD5C87FBF	ECGV3	0.310375	-4.3754	-7.8537	4.3	** ** ** ** * Pediatric ECG Analysis * ** ** ** **/Sinus bradycardia
0x582CD5C87FBF	ECGV4	0.243915	-1.90004	-3.84719	4.3	** ** ** ** * Pediatric ECG Analysis * ** ** ** **/Sinus bradycardia
0x582CD5C87FBF	ECGV5	0.472685	-7.06538	-10.2766	4.3	** ** ** ** * Pediatric ECG Analysis * ** ** ** **/Sinus bradycardia
0x582CD5C87FBF	ECGV6	0.49705	-7.22037	-10.2414	4.3	** ** ** ** * Pediatric ECG Analysis * ** ** ** **/Sinus bradycardia
0x591C83C1DB31	ECGII	0.26137	-3.97092	-7.76718	4.1	Normal sinus rhythm/Normal ECG
0x591C83C1DB31	ECGV3	0.3805	-5.03208	-8.15775	4.1	Normal sinus rhythm/Normal ECG
0x591C83C1DB31	ECGV4	0.4275	-5.72177	-8.75109	4.1	Normal sinus rhythm/Normal ECG
0x591C83C1DB31	ECGV5	0.442965	-6.10521	-9.17309	4.1	Normal sinus rhythm/Normal ECG
0x591C83C1DB31	ECGV6	0.400485	-5.93875	-9.3843	4.1	Normal sinus rhythm/Normal ECG
0x5C29E32DA447	ECGII	0.22	-2.86411	-6.1063	4.5	Normal sinus rhythm/Early repolarization/Normal ECG
0x5C29E32DA447	ECGV3	0.516875	-6.67192	-9.28021	4.5	Normal sinus rhythm/Early repolarization/Normal ECG
0x5C29E32DA447	ECGV4	0.4225	-5.98902	-9.21387	4.5	Normal sinus rhythm/Early repolarization/Normal ECG
0x5C29E32DA447	ECGV5	0.4002	-5.66218	-8.95045	4.5	Normal sinus rhythm/Early repolarization/Normal ECG
0x5C29E32DA447	ECGV6	0.25005	-3.69924	-7.39775	4.5	Normal sinus rhythm/Early repolarization/Normal ECG
0x5C90EC9B3DB1	ECGII	0.350455	-5.44679	-9.20079	4.8	** ** ** ** * Pediatric ECG Analysis * ** ** ** **/Normal sinus rhythm with sinus arrhythmia/Borderline Prolonged QT
0x5C90EC9B3DB1	ECGV3	0.30932	-3.76069	-6.76182	4.8	** ** ** ** * Pediatric ECG Analysis * ** ** ** **/Normal sinus rhythm with sinus arrhythmia/Borderline Prolonged QT
0x5C90EC9B3DB1	ECGV4	0.299743	-3.43859	-6.28066	4.8	** ** ** ** * Pediatric ECG Analysis * ** ** ** **/Normal sinus rhythm with sinus arrhythmia/Borderline Prolonged QT
0x5C90EC9B3DB1	ECGV5	0.426105	-7.63402	-11.6949	4.8	** ** ** ** * Pediatric ECG Analysis * ** ** ** **/Normal sinus rhythm with sinus arrhythmia/Borderline Prolonged QT
0x5C90EC9B3DB1	ECGV6	0.387255	-6.6915	-10.7529	4.8	** ** ** ** * Pediatric ECG Analysis * ** ** ** **/Normal sinus rhythm with sinus arrhythmia/Borderline Prolonged QT
0x5E1D786CC994	ECGII	0.136	-1.90245	-5.15874	4.3	Normal sinus rhythm/Normal ECG
0x5E1D786CC994	ECGV3	0.10995	-1.11987	-3.37731	4.3	Normal sinus rhythm/Normal ECG
0x5E1D786CC994	ECGV4	0.10723	-1.33333	-4.07173	4.3	Normal sinus rhythm/Normal ECG
0x5E1D786CC994	ECGV5	0.2046	-2.37629	-5.25348	4.3	Normal sinus rhythm/Normal ECG
0x5E1D786CC994	ECGV6	0.23535	-3.14977	-6.49265	4.3	Normal sinus rhythm/Normal ECG
0x5F94E0EFB977	ECGII	0.3095	-4.22647	-7.59709	3.9	Sinus bradycardia/Otherwise normal ECG
0x5F94E0EFB977	ECGV3	0.5326	-5.49397	-7.52811	3.9	Sinus bradycardia/Otherwise normal ECG
0x5F94E0EFB977	ECGV4	0.476	-5.23406	-7.58639	3.9	Sinus bradycardia/Otherwise normal ECG
0x5F94E0EFB977	ECGV5	0.4655	-5.75258	-8.43147	3.9	Sinus bradycardia/Otherwise normal ECG
0x5F94E0EFB977	ECGV6	0.429107	-5.64076	-8.61103	3.9	Sinus bradycardia/Otherwise normal ECG
0x5FDE94260CB7	ECGII	0.19	-2.48979	-5.71197	4.2	Normal sinus rhythm/Normal ECG
0x5FDE94260CB7	ECGV3	0.2942	-3.88261	-7.15818	4.2	Normal sinus rhythm/Normal ECG
0x5FDE94260CB7	ECGV4	0.322	-3.01915	-5.32056	4.2	Normal sinus rhythm/Normal ECG
0x5FDE94260CB7	ECGV5	0.4163	-4.12087	-6.38683	4.2	Normal sinus rhythm/Normal ECG
0x5FDE94260CB7	ECGV6	0.396505	-4.4042	-6.99428	4.2	Normal sinus rhythm/Normal ECG
0x60E6EC105563	ECGII	0.20665	-2.51127	-5.52427	4.2	Normal sinus rhythm/Normal ECG
0x60E6EC105563	ECGV3	0.3	-2.69514	-4.92062	4.2	Normal sinus rhythm/Normal ECG
0x60E6EC105563	ECGV4	0.2685	-2.71198	-5.23377	4.2	Normal sinus rhythm/Normal ECG
0x60E6EC105563	ECGV5	0.27495	-2.37597	-4.53121	4.2	Normal sinus rhythm/Normal ECG
0x60E6EC105563	ECGV6	0.2397	-2.58947	-5.28905	4.2	Normal sinus rhythm/Normal ECG
0x62D2BBC999C4	ECGII	0.2295	-2.86758	-5.98582	3.9	Normal sinus rhythm/Normal ECG
0x62D2BBC999C4	ECGV3	0.279	-3.54964	-6.7202	3.9	Normal sinus rhythm/Normal ECG
0x62D2BBC999C4	ECGV4	0.2805	-3.54316	-6.68998	3.9	Normal sinus rhythm/Normal ECG
0x62D2BBC999C4	ECGV5	0.371893	-4.53763	-7.44081	3.9	Normal sinus rhythm/Normal ECG
0x62D2BBC999C4	ECGV6	0.2351	-4.12628	-8.51006	3.9	Normal sinus rhythm/Normal ECG
0x631D3F10227D	ECGII	0.1245	-1.43942	-4.07947	4	Sinus rhythm with 1st degree A-V block/Otherwise normal ECG
0x631D3F10227D	ECGV3	0.076025	-1.2875	-4.66949	4	Sinus rhythm with 1st degree A-V block/Otherwise normal ECG
0x631D3F10227D	ECGV4	0.0665	-1.46747	-5.69062	4	Sinus rhythm with 1st degree A-V block/Otherwise normal ECG
0x631D3F10227D	ECGV5	0.120515	-0.878413	-2.53034	4	Sinus rhythm with 1st degree A-V block/Otherwise normal ECG
0x631D3F10227D	ECGV6	0.1289	-0.937562	-2.6114	4	Sinus rhythm with 1st degree A-V block/Otherwise normal ECG
0x63EE58EF2B1D	ECGII	0.23815	-2.53542	-5.19547	3.8	Normal sinus rhythm/Rightward axis/Pulmonary disease pattern/Abnormal ECG
0x63EE58EF2B1D	ECGV3	0.58	-6.08627	-7.99166	3.8	Normal sinus rhythm/Rightward axis/Pulmonary disease pattern/Abnormal ECG
0x63EE58EF2B1D	ECGV4	0.38255	-4.14875	-6.70769	3.8	Normal sinus rhythm/Rightward axis/Pulmonary disease pattern/Abnormal ECG
0x63EE58EF2B1D	ECGV5	0.243875	-2.75237	-5.57345	3.8	Normal sinus rhythm/Rightward axis/Pulmonary disease pattern/Abnormal ECG
0x63EE58EF2B1D	ECGV6	0.1816	-2.45546	-5.76202	3.8	Normal sinus rhythm/Rightward axis/Pulmonary disease pattern/Abnormal ECG
0x647484CAA546	ECGII	0.1682	-2.39444	-5.83837	4	Normal sinus rhythm/Normal ECG
0x647484CAA546	ECGV3	0.434	-5.55916	-8.43848	4	Normal sinus rhythm/Normal ECG
0x647484CAA546	ECGV4	0.25135	-3.88365	-7.74641	4	Normal sinus rhythm/Normal ECG
0x647484CAA546	ECGV5	0.27073	-3.96299	-7.61648	4	Normal sinus rhythm/Normal ECG
0x647484CAA546	ECGV6	0.21527	-3.19111	-6.87781	4	Normal sinus rhythm/Normal ECG
0x6495CD0C439B	ECGII	0.249	-2.89129	-5.79418	3.8	Normal sinus rhythm/Normal ECG
0x6495CD0C439B	ECGV3	0.764445	-9.48046	-10.8432	3.8	Normal sinus rhythm/Normal ECG
0x6495CD0C439B	ECGV4	0.67905	-8.9268	-10.8329	3.8	Normal sinus rhythm/Normal ECG
0x6495CD0C439B	ECGV5	0.5615	-6.83779	-9.12517	3.8	Normal sinus rhythm/Normal ECG
0x6495CD0C439B	ECGV6	0.422	-4.94171	-7.60713	3.8	Normal sinus rhythm/Normal ECG
0x661D24A78E15	ECGII	0.3404	-4.69201	-8.042	3.9	** ** ** ** * Pediatric ECG Analysis * ** ** ** **/Normal sinus rhythm/Possible Left ventricular hypertrophy
0x661D24A78E15	ECGV3	0.6395	-8.61624	-10.7745	3.9	** ** ** ** * Pediatric ECG Analysis * ** ** ** **/Normal sinus rhythm/Possible Left ventricular hypertrophy
0x661D24A78E15	ECGV4	0.65405	-8.14245	-10.0681	3.9	** ** ** ** * Pediatric ECG Analysis * ** ** ** **/Normal sinus rhythm/Possible Left ventricular hypertrophy
0x661D24A78E15	ECGV5	0.556	-7.1586	-9.60042	3.9	** ** ** ** * Pediatric ECG Analysis * ** ** ** **/Normal sinus rhythm/Possible Left ventricular hypertrophy
0x661D24A78E15	ECGV6	0.421608	-5.96572	-9.18774	3.9	** ** ** ** * Pediatric ECG Analysis * ** ** ** **/Normal sinus rhythm/Possible Left ventricular hypertrophy
0x689CD70E18BF	ECGII	0.502	-6.46617	-9.12631	4.2	Normal sinus rhythm/Left atrial enlargement/RSR' or QR pattern in V1 suggests right ventricular conduction delay/Left ventricular hypertrophy/Abnormal ECG
0x689CD70E18BF	ECGV3	0.668865	-10.2216	-12.4982	4.2	Normal sinus rhythm/Left atrial enlargement/RSR' or QR pattern in V1 suggests right ventricular conduction delay/Left ventricular hypertrophy/Abnormal ECG
0x689CD70E18BF	ECGV4	1.196	-17.0567	-15.5966	4.2	Normal sinus rhythm/Left atrial enlargement/RSR' or QR pattern in V1 suggests right ventricular conduction delay/Left ventricular hypertrophy/Abnormal ECG
0x689CD70E18BF	ECGV5	0.81365	-12.3464	-13.6874	4.2	Normal sinus rhythm/Left atrial enlargement/RSR' or QR pattern in V1 suggests right ventricular conduction delay/Left ventricular hypertrophy/Abnormal ECG
0x689CD70E18BF	ECGV6	0.60535	-8.68674	-11.1649	4.2	Normal sinus rhythm/Left atrial enlargement/RSR' or QR pattern in V1 suggests right ventricular conduction delay/Left ventricular hypertrophy/Abnormal ECG
0x68DDBC41AC0D	ECGII	0.1687	-2.01005	-4.89384	3.5	Normal sinus rhythm/Normal ECG
0x68DDBC41AC0D	ECGV3	0.0655	-0.660017	-2.5789	3.5	Normal sinus rhythm/Normal ECG
0x68DDBC41AC0D	ECGV4	0.12557	-1.68879	-4.76577	3.5	Normal sinus rhythm/Normal ECG
0x68DDBC41AC0D	ECGV5	0.19885	-2.6458	-5.93327	3.5	Normal sinus rhythm/Normal ECG
0x68DDBC41AC0D	ECGV6	0.157955	-2.43934	-6.13769	3.5	Normal sinus rhythm/Normal ECG
0x6A0F442B68F4	ECGII	0.2662	-3.6299	-7.03542	4.4	Sinus bradycardia/Otherwise normal ECG
0x6A0F442B68F4	ECGV3	0.2585	-2.29889	-4.52156	4.4	Sinus bradycardia/Otherwise normal ECG
0x6A0F442B68F4	ECGV4	0.41855	-5.35372	-8.27527	4.4	Sinus bradycardia/Otherwise normal ECG
0x6A0F442B68F4	ECGV5	0.498	-6.39786	-9.06609	4.4	Sinus bradycardia/Otherwise normal ECG
0x6A0F442B68F4	ECGV6	0.41115	-5.67155	-8.84507	4.4	Sinus bradycardia/Otherwise normal ECG
0x6A55AD898FA8	ECGII	0.095995	-1.47313	-4.75463	4.4	Normal sinus rhythm/Normal ECG
0x6A55AD898FA8	ECGV3	0.121365	-2.1867	-6.27686	4.4	Normal sinus rhythm/Normal ECG
0x6A55AD898FA8	ECGV4	0.12425	-1.50208	-4.26134	4.4	Normal sinus rhythm/Normal ECG
0x6A55AD898FA8	ECGV5	0.143715	-1.66972	-4.40446	4.4	Normal sinus rhythm/Normal ECG
0x6A55AD898FA8	ECGV6	0.1225	-1.85115	-5.289	4.4	Normal sinus rhythm/Normal ECG
0x6A9796E13A80	ECGII	0.21	-2.423	-5.28741	3.9	Normal sinus rhythm/Normal ECG
0x6A9796E13A80	ECGV3	0.515065	-5.66236	-7.88981	3.9	Normal sinus rhythm/Normal ECG
0x6A9796E13A80	ECGV4	0.4659	-5.51748	-8.0834	3.9	Normal sinus rhythm/Normal ECG
0x6A9796E13A80	ECGV5	0.386175	-5.76846	-9.28257	3.9	Normal sinus rhythm/Normal ECG
0x6A9796E13A80	ECGV6	0.2986	-4.3169	-7.9	3.9	Normal sinus rhythm/Normal ECG
0x6B742DA9918A	ECGII	0.195375	-2.63105	-5.95242	4.5	Sinus bradycardia/Otherwise normal ECG
0x6B742DA9918A	ECGV3	0.27925	-3.52759	-6.67547	4.5	Sinus bradycardia/Otherwise normal ECG
0x6B742DA9918A	ECGV4	0.27621	-3.82487	-7.27775	4.5	Sinus bradycardia/Otherwise normal ECG
0x6B742DA9918A	ECGV5	0.2967	-3.42415	-6.28629	4.5	Sinus bradycardia/Otherwise normal ECG
0x6B742DA9918A	ECGV6	0.22755	-3.21588	-6.74157	4.5	Sinus bradycardia/Otherwise normal ECG
0x6D253F413745	ECGII	0.240005	-2.85944	-5.83676	4	Normal sinus rhythm/Normal ECG
0x6D253F413745	ECGV3	0.40979	-4.12779	-6.44817	4	Normal sinus rhythm/Normal ECG
0x6D253F413745	ECGV4	0.4064	-4.95201	-7.76792	4	Normal sinus rhythm/Normal ECG
0x6D253F413745	ECGV5	0.3677	-4.86219	-8.01835	4	Normal sinus rhythm/Normal ECG
0x6D253F413745	ECGV6	0.3405	-4.48953	-7.69383	4	Normal sinus rhythm/Normal ECG
0x6DFC49EE871F	ECGII	0.181	-2.72021	-6.39387	4.2	Normal sinus rhythm/Normal ECG/Caucasian
0x6DFC49EE871F	ECGV3	0.27237	-3.02153	-5.78957	4.2	Normal sinus rhythm/Normal ECG/Caucasian
0x6DFC49EE871F	ECGV4	0.297	-3.4201	-6.27567	4.2	Normal sinus rhythm/Normal ECG/Caucasian
0x6DFC49EE871F	ECGV5	0.288	-3.49638	-6.51511	4.2	Normal sinus rhythm/Normal ECG/Caucasian
0x6DFC49EE871F	ECGV6	0.195	-3.12845	-7.08455	4.2	Normal sinus rhythm/Normal ECG/Caucasian
0x6E56871AD32A	ECGII	0.1383	-2.05357	-5.52203	5.1	Normal sinus rhythm/Normal ECG
0x6E56871AD32A	ECGV3	0.146	-1.09274	-2.85982	5.1	Normal sinus rhythm/Normal ECG
0x6E56871AD32A	ECGV4	0.21095	-2.02716	-4.41365	5.1	Normal sinus rhythm/Normal ECG
0x6E56871AD32A	ECGV5	0.234205	-3.12231	-6.45176	5.1	Normal sinus rhythm/Normal ECG
0x6E56871AD32A	ECGV6	0.25085	-4.28876	-8.56298	5.1	Normal sinus rhythm/Normal ECG
0x6F89D4364662	ECGII	0.22027	-2.88076	-6.13804	3.9	Normal sinus rhythm/Normal ECG
0x6F89D4364662	ECGV3	0.25171	-2.65914	-5.30018	3.9	Normal sinus rhythm/Normal ECG
0x6F89D4364662	ECGV4	0.282025	-3.13123	-5.89618	3.9	Normal sinus rhythm/Normal ECG
0x6F89D4364662	ECGV5	0.33525	-4.53986	-7.84076	3.9	Normal sinus rhythm/Normal ECG
0x6F89D4364662	ECGV6	0.31205	-3.6855	-6.59758	3.9	Normal sinus rhythm/Normal ECG
0x6FF10D45EF3A	ECGII	0.18065	-1.39221	-3.27555	4.1	Sinus bradycardia/Otherwise normal ECG
0x6FF10D45EF3A	ECGV3	0.7158	-7.43133	-8.78356	4.1	Sinus bradycardia/Otherwise normal ECG
0x6FF10D45EF3A	ECGV4	0.554	-5.76315	-7.74293	4.1	Sinus bradycardia/Otherwise normal ECG
0x6FF10D45EF3A	ECGV5	0.405867	-4.43801	-6.96621	4.1	Sinus bradycardia/Otherwise normal ECG
0x6FF10D45EF3A	ECGV6	0.324865	-4.02542	-7.06251	4.1	Sinus bradycardia/Otherwise normal ECG
0x729275C318D8	ECGII	0.322	-4.30425	-7.58525	4	Normal sinus rhythm/Normal ECG
0x729275C318D8	ECGV3	0.612	-7.34848	-9.39338	4	Normal sinus rhythm/Normal ECG
0x729275C318D8	ECGV4	0.6415	-8.17469	-10.2064	4	Normal sinus rhythm/Normal ECG
0x729275C318D8	ECGV5	0.5342	-6.71926	-9.19326	4	Normal sinus rhythm/Normal ECG
0x729275C318D8	ECGV6	0.4615	-5.85482	-8.61841	4	Normal sinus rhythm/Normal ECG
0x72F984618F0F	ECGII	0.21937	-2.42984	-5.18786	3.8	Sinus tachycardia/Nonspecific ST abnormality/Caucasian/Abnormal ECG
0x72F984618F0F	ECGV3	0.63884	-7.35016	-9.19604	3.8	Sinus tachycardia/Nonspecific ST abnormality/Caucasian/Abnormal ECG
0x72F984618F0F	ECGV4	0.58735	-7.12738	-9.29997	3.8	Sinus tachycardia/Nonspecific ST abnormality/Caucasian/Abnormal ECG
0x72F984618F0F	ECGV5	0.347645	-4.38154	-7.4312	3.8	Sinus tachycardia/Nonspecific ST abnormality/Caucasian/Abnormal ECG
0x72F984618F0F	ECGV6	0.1905	-2.96921	-6.80289	3.8	Sinus tachycardia/Nonspecific ST abnormality/Caucasian/Abnormal ECG
0x739972CF8BC1	ECGII	0.31965	-4.27981	-7.56985	4.2	Sinus bradycardia/Otherwise normal ECG
0x739972CF8BC1	ECGV3	0.858275	-11.1431	-12.028	4.2	Sinus bradycardia/Otherwise normal ECG
0x739972CF8BC1	ECGV4	0.691035	-9.16276	-11.0224	4.2	Sinus bradycardia/Otherwise normal ECG
0x739972CF8BC1	ECGV5	0.565514	-7.46597	-9.92806	4.2	Sinus bradycardia/Otherwise normal ECG
0x739972CF8BC1	ECGV6	0.429	-5.88975	-8.99225	4.2	Sinus bradycardia/Otherwise normal ECG
0x76052021C203	ECGII	0.38425	-5.02977	-8.11411	4.5	Normal sinus rhythm/Normal ECG
0x76052021C203	ECGV3	0.3667	-4.6802	-7.72875	4.5	Normal sinus rhythm/Normal ECG
0x76052021C203	ECGV4	0.4338	-5.0732	-7.7026	4.5	Normal sinus rhythm/Normal ECG
0x76052021C203	ECGV5	0.41475	-5.81878	-9.03522	4.5	Normal sinus rhythm/Normal ECG
0x76052021C203	ECGV6	0.37685	-5.0212	-8.17943	4.5	Normal sinus rhythm/Normal ECG
0x76646477D64B	ECGII	0.4219	-5.22104	-8.03809	4.3	Normal sinus rhythm/Normal ECG
0x76646477D64B	ECGV3	0.395	-5.51392	-8.77328	4.3	Normal sinus rhythm/Normal ECG
0x76646477D64B	ECGV4	0.615	-8.24379	-10.5121	4.3	Normal sinus rhythm/Normal ECG
0x76646477D64B	ECGV5	0.561	-8.7503	-11.6827	4.3	Normal sinus rhythm/Normal ECG
0x76646477D64B	ECGV6	0.4447	-6.13353	-9.19766	4.3	Normal sinus rhythm/Normal ECG
0x768BBD9A5234	ECGII	0.32769	-4.27346	-7.46532	5	Normal sinus rhythm/Voltage criteria for left ventricular hypertrophy/Abnormal ECG
0x768BBD9A5234	ECGV3	0.659	-8.48524	-10.4525	5	Normal sinus rhythm/Voltage criteria for left ventricular hypertrophy/Abnormal ECG
0x768BBD9A5234	ECGV4	0.91365	-11.4225	-11.95	5	Normal sinus rhythm/Voltage criteria for left ventricular hypertrophy/Abnormal ECG
0x768BBD9A5234	ECGV5	0.959266	-13.644	-13.9307	5	Normal sinus rhythm/Voltage criteria for left ventricular hypertrophy/Abnormal ECG
0x768BBD9A5234	ECGV6	0.8142	-11.4192	-12.6552	5	Normal sinus rhythm/Voltage criteria for left ventricular hypertrophy/Abnormal ECG
0x775F9946531E	ECGII	0.073	-1.26518	-4.68264	4.2	Normal sinus rhythm/Inferior infarct , age undetermined/Abnormal ECG
0x775F9946531E	ECGV3	0.041405	-0.292556	-1.43775	4.2	Normal sinus rhythm/Inferior infarct , age undetermined/Abnormal ECG
0x775F9946531E	ECGV4	0.0310845	-0.363028	-2.05906	4.2	Normal sinus rhythm/Inferior infarct , age undetermined/Abnormal ECG
0x775F9946531E	ECGV5	0.10262	-0.497026	-1.55154	4.2	Normal sinus rhythm/Inferior infarct , age undetermined/Abnormal ECG
0x775F9946531E	ECGV6	0.159	-1.09385	-2.7432	4.2	Normal sinus rhythm/Inferior infarct , age undetermined/Abnormal ECG
0x78104B8D9F25	ECGII	0.16715	-1.92357	-4.70496	4.2	Normal sinus rhythm/Normal ECG
0x78104B8D9F25	ECGV3	0.3495	-4.40591	-7.45267	4.2	Normal sinus rhythm/Normal ECG
0x78104B8D9F25	ECGV4	0.28257	-3.66532	-6.89524	4.2	Normal sinus rhythm/Normal ECG
0x78104B8D9F25	ECGV5	0.27425	-3.43939	-6.56762	4.2	Normal sinus rhythm/Normal ECG
0x78104B8D9F25	ECGV6	0.183	-2.23275	-5.21932	4.2	Normal sinus rhythm/Normal ECG
0x78343DAB0E87	ECGII	0.26843	-3.34495	-6.45616	5	** ** ** ** * Pediatric ECG Analysis * ** ** ** **/Normal sinus rhythm/Normal ECG
0x78343DAB0E87	ECGV3	0.25995	-3.81277	-7.47817	5	** ** ** ** * Pediatric ECG Analysis * ** ** ** **/Normal sinus rhythm/Normal ECG
0x78343DAB0E87	ECGV4	0.47575	-8.20656	-11.8979	5	** ** ** ** * Pediatric ECG Analysis * ** ** ** **/Normal sinus rhythm/Normal ECG
0x78343DAB0E87	ECGV5	0.499725	-7.99656	-11.312	5	** ** ** ** * Pediatric ECG Analysis * ** ** ** **/Normal sinus rhythm/Normal ECG
0x78343DAB0E87	ECGV6	0.372405	-7.01071	-11.4883	5	** ** ** ** * Pediatric ECG Analysis * ** ** ** **/Normal sinus rhythm/Normal ECG
0x7AE6E382CE88	ECGII	0.1785	-2.23521	-5.29053	4	Normal sinus rhythm/Normal ECG
0x7AE6E382CE88	ECGV3	0.415	-4.88501	-7.58301	4	Normal sinus rhythm/Normal ECG
0x7AE6E382CE88	ECGV4	0.43619	-5.04475	-7.63839	4	Normal sinus rhythm/Normal ECG
0x7AE6E382CE88	ECGV5	0.31245	-4.10173	-7.33798	4	Normal sinus rhythm/Normal ECG
0x7AE6E382CE88	ECGV6	0.271352	-3.70182	-7.10639	4	Normal sinus rhythm/Normal ECG
0x7BCC9E810877	ECGII	0.0465	-0.803663	-3.7269	3.6	Normal sinus rhythm/Normal ECG
0x7BCC9E810877	ECGV3	0.039	-1.07506	-5.44378	3.6	Normal sinus rhythm/Normal ECG
0x7BCC9E810877	ECGV4	0.0447	-0.700455	-3.31304	3.6	Normal sinus rhythm/Normal ECG
0x7BCC9E810877	ECGV5	0.054	-1.06334	-4.5759	3.6	Normal sinus rhythm/Normal ECG
0x7BCC9E810877	ECGV6	0.0415	-0.889063	-4.36424	3.6	Normal sinus rhythm/Normal ECG
0x7C5CB1A3C9BC	ECGII	0.268	-3.50462	-6.76976	4.4	Normal sinus rhythm/Rightward axis/Borderline ECG
0x7C5CB1A3C9BC	ECGV3	0.8665	-12.3411	-13.2577	4.4	Normal sinus rhythm/Rightward axis/Borderline ECG
0x7C5CB1A3C9BC	ECGV4	0.72706	-9.97007	-11.6927	4.4	Normal sinus rhythm/Rightward axis/Borderline ECG
0x7C5CB1A3C9BC	ECGV5	0.55785	-7.48624	-10.0232	4.4	Normal sinus rhythm/Rightward axis/Borderline ECG
0x7C5CB1A3C9BC	ECGV6	0.3927	-5.6132	-8.95736	4.4	Normal sinus rhythm/Rightward axis/Borderline ECG
0x7CF5579620E5	ECGII	0.068	-0.961902	-3.68872	3.9	Normal sinus rhythm with sinus arrhythmia/Rightward axis/Borderline ECG
0x7CF5579620E5	ECGV3	0.2415	-2.01849	-4.10742	3.9	Normal sinus rhythm with sinus arrhythmia/Rightward axis/Borderline ECG
0x7CF5579620E5	ECGV4	0.297	-2.57203	-4.71951	3.9	Normal sinus rhythm with sinus arrhythmia/Rightward axis/Borderline ECG
0x7CF5579620E5	ECGV5	0.3311	-3.77022	-6.55219	3.9	Normal sinus rhythm with sinus arrhythmia/Rightward axis/Borderline ECG
0x7CF5579620E5	ECGV6	0.23866	-2.93402	-6.00584	3.9	Normal sinus rhythm with sinus arrhythmia/Rightward axis/Borderline ECG
0x7D89CF4144D9	ECGII	0.107	-1.52086	-4.64942	4.1	Sinus rhythm with Premature supraventricular complexes/Inferior infarct , age undetermined/Abnormal ECG
0x7D89CF4144D9	ECGV3	0.3716	-4.61031	-7.56297	4.1	Sinus rhythm with Premature supraventricular complexes/Inferior infarct , age undetermined/Abnormal ECG
0x7D89CF4144D9	ECGV4	0.34829	-3.91673	-6.63672	4.1	Sinus rhythm with Premature supraventricular complexes/Inferior infarct , age undetermined/Abnormal ECG
0x7D89CF4144D9	ECGV5	0.3401	-4.30582	-7.38333	4.1	Sinus rhythm with Premature supraventricular complexes/Inferior infarct , age undetermined/Abnormal ECG
0x7D89CF4144D9	ECGV6	0.3245	-3.97036	-6.96984	4.1	Sinus rhythm with Premature supraventricular complexes/Inferior infarct , age undetermined/Abnormal ECG
0x7DA542B295D9	ECGII	0.078	-1.13396	-4.06024	4.6	Normal sinus rhythm/Left ventricular hypertrophy with repolarization abnormality/Cannot rule out Inferior infarct , age undetermined/Anteroseptal infarct , age undetermined/Abnormal ECG
0x7DA542B295D9	ECGV3	0.26115	-4.39768	-8.60555	4.6	Normal sinus rhythm/Left ventricular hypertrophy with repolarization abnormality/Cannot rule out Inferior infarct , age undetermined/Anteroseptal infarct , age undetermined/Abnormal ECG
0x7DA542B295D9	ECGV4	0.204295	-3.42529	-7.57823	4.6	Normal sinus rhythm/Left ventricular hypertrophy with repolarization abnormality/Cannot rule out Inferior infarct , age undetermined/Anteroseptal infarct , age undetermined/Abnormal ECG
0x7DA542B295D9	ECGV5	0.139695	-1.88382	-5.04022	4.6	Normal sinus rhythm/Left ventricular hypertrophy with repolarization abnormality/Cannot rule out Inferior infarct , age undetermined/Anteroseptal infarct , age undetermined/Abnormal ECG
0x7DA542B295D9	ECGV6	0.06315	-1.4754	-5.87114	4.6	Normal sinus rhythm/Left ventricular hypertrophy with repolarization abnormality/Cannot rule out Inferior infarct , age undetermined/Anteroseptal infarct , age undetermined/Abnormal ECG
0x7DAF986ACA0D	ECGII	0.1713	-1.64214	-3.96763	3.9	Sinus bradycardia/Otherwise normal ECG
0x7DAF986ACA0D	ECGV3	0.40121	-3.26837	-5.15995	3.9	Sinus bradycardia/Otherwise normal ECG
0x7DAF986ACA0D	ECGV4	0.2465	-2.1763	-4.38339	3.9	Sinus bradycardia/Otherwise normal ECG
0x7DAF986ACA0D	ECGV5	0.173345	-1.46663	-3.52262	3.9	Sinus bradycardia/Otherwise normal ECG
0x7DAF986ACA0D	ECGV6	0.1591	-1.19812	-3.00376	3.9	Sinus bradycardia/Otherwise normal ECG
0x7E6ABDA6E3CE	ECGII	0.2	-2.27617	-5.08966	4.6	Sinus bradycardia/Minimal voltage criteria for LVH, may be normal variant/Borderline ECG
0x7E6ABDA6E3CE	ECGV3	0.526755	-5.24179	-7.22229	4.6	Sinus bradycardia/Minimal voltage criteria for LVH, may be normal variant/Borderline ECG
0x7E6ABDA6E3CE	ECGV4	0.4507	-4.02354	-5.99327	4.6	Sinus bradycardia/Minimal voltage criteria for LVH, may be normal variant/Borderline ECG
0x7E6ABDA6E3CE	ECGV5	0.3646	-3.35157	-5.5506	4.6	Sinus bradycardia/Minimal voltage criteria for LVH, may be normal variant/Borderline ECG
0x7E6ABDA6E3CE	ECGV6	0.37295	-4.15425	-6.80248	4.6	Sinus bradycardia/Minimal voltage criteria for LVH, may be normal variant/Borderline ECG
0x7F92DD685941	ECGII	0.10455	-1.22686	-3.79431	3.8	Normal sinus rhythm/Moderate voltage criteria for LVH, may be normal variant/Borderline ECG
0x7F92DD685941	ECGV3	0.5005	-5.46707	-7.72774	3.8	Normal sinus rhythm/Moderate voltage criteria for LVH, may be normal variant/Borderline ECG
0x7F92DD685941	ECGV4	0.40765	-4.57799	-7.1702	3.8	Normal sinus rhythm/Moderate voltage criteria for LVH, may be normal variant/Borderline ECG
0x7F92DD685941	ECGV5	0.305	-3.32995	-6.0296	3.8	Normal sinus rhythm/Moderate voltage criteria for LVH, may be normal variant/Borderline ECG
0x7F92DD685941	ECGV6	0.2075	-2.35777	-5.17599	3.8	Normal sinus rhythm/Moderate voltage criteria for LVH, may be normal variant/Borderline ECG
0x8028D4BD3E57	ECGII	0.146	-2.46813	-6.45938	3.9	Normal sinus rhythm/Normal ECG
0x8028D4BD3E57	ECGV3	0.141755	-1.26868	-3.36964	3.9	Normal sinus rhythm/Normal ECG
0x8028D4BD3E57	ECGV4	0.18955	-2.55998	-5.87996	3.9	Normal sinus rhythm/Normal ECG
0x8028D4BD3E57	ECGV5	0.25605	-3.47361	-6.86466	3.9	Normal sinus rhythm/Normal ECG
0x8028D4BD3E57	ECGV6	0.273	-3.98182	-7.62079	3.9	Normal sinus rhythm/Normal ECG
0x8213E749C885	ECGII	0.147	-1.97282	-5.14551	4	Normal sinus rhythm/Rightward axis/Possible Anterior infarct , age undetermined/Abnormal ECG
0x8213E749C885	ECGV3	0.368335	-5.5187	-9.09316	4	Normal sinus rhythm/Rightward axis/Possible Anterior infarct , age undetermined/Abnormal ECG
0x8213E749C885	ECGV4	0.3728	-5.17876	-8.4818	4	Normal sinus rhythm/Rightward axis/Possible Anterior infarct , age undetermined/Abnormal ECG
0x8213E749C885	ECGV5	0.296515	-4.38577	-8.05419	4	Normal sinus rhythm/Rightward axis/Possible Anterior infarct , age undetermined/Abnormal ECG
0x8213E749C885	ECGV6	0.229	-3.73377	-7.80242	4	Normal sinus rhythm/Rightward axis/Possible Anterior infarct , age undetermined/Abnormal ECG
0x84CF63BD0395	ECGII	0.376945	-3.76178	-6.12709	3.9	Normal sinus rhythm/Normal ECG
0x84CF63BD0395	ECGV3	0.459335	-5.43184	-8.0146	3.9	Normal sinus rhythm/Normal ECG
0x84CF63BD0395	ECGV4	0.6315	-8.12021	-10.2183	3.9	Normal sinus rhythm/Normal ECG
0x84CF63BD0395	ECGV5	0.63725	-8.614	-10.7907	3.9	Normal sinus rhythm/Normal ECG
0x84CF63BD0395	ECGV6	0.590615	-7.43561	-9.67529	3.9	Normal sinus rhythm/Normal ECG
0x8601B3624209	ECGII	0.19945	-3.23195	-7.23681	4.5	Normal sinus rhythm/Normal ECG
0x8601B3624209	ECGV3	0.14077	-1.42853	-3.80745	4.5	Normal sinus rhythm/Normal ECG
0x8601B3624209	ECGV4	0.11505	-1.28997	-3.80309	4.5	Normal sinus rhythm/Normal ECG
0x8601B3624209	ECGV5	0.146	-1.76632	-4.62268	4.5	Normal sinus rhythm/Normal ECG
0x8601B3624209	ECGV6	0.158	-2.60484	-6.5532	4.5	Normal sinus rhythm/Normal ECG
0x8746B03D5612	ECGII	0.30115	-4.36269	-7.94992	4.8	Normal sinus rhythm/Normal ECG
0x8746B03D5612	ECGV3	1.1185	-13.6158	-12.8743	4.8	Normal sinus rhythm/Normal ECG
0x8746B03D5612	ECGV4	0.893	-11.3501	-12.0108	4.8	Normal sinus rhythm/Normal ECG
0x8746B03D5612	ECGV5	0.7809	-9.84654	-11.1426	4.8	Normal sinus rhythm/Normal ECG
0x8746B03D5612	ECGV6	0.5934	-7.65134	-9.93261	4.8	Normal sinus rhythm/Normal ECG
0x882FDAD87416	ECGII	0.341	-4.58175	-7.84611	4.3	Sinus bradycardia/Minimal voltage criteria for LVH, may be normal variant/Borderline ECG
0x882FDAD87416	ECGV3	0.8765	-10.8379	-11.5763	4.3	Sinus bradycardia/Minimal voltage criteria for LVH, may be normal variant/Borderline ECG
0x882FDAD87416	ECGV4	0.662	-9.07857	-11.1581	4.3	Sinus bradycardia/Minimal voltage criteria for LVH, may be normal variant/Borderline ECG
0x882FDAD87416	ECGV5	0.6855	-9.64304	-11.6469	4.3	Sinus bradycardia/Minimal voltage criteria for LVH, may be normal variant/Borderline ECG
0x882FDAD87416	ECGV6	0.5738	-7.7271	-10.2008	4.3	Sinus bradycardia/Minimal voltage criteria for LVH, may be normal variant/Borderline ECG
0x891AF5CAB653	ECGII	0.12185	-1.13543	-3.25273	4	Normal sinus rhythm/Right bundle branch block/Caucasian/Abnormal ECG
0x891AF5CAB653	ECGV3	0.16718	-2.97079	-7.26574	4	Normal sinus rhythm/Right bundle branch block/Caucasian/Abnormal ECG
0x891AF5CAB653	ECGV4	0.170755	-2.12765	-5.14889	4	Normal sinus rhythm/Right bundle branch block/Caucasian/Abnormal ECG
0x891AF5CAB653	ECGV5	0.206235	-2.38297	-5.24731	4	Normal sinus rhythm/Right bundle branch block/Caucasian/Abnormal ECG
0x891AF5CAB653	ECGV6	0.2735	-2.83999	-5.43048	4	Normal sinus rhythm/Right bundle branch block/Caucasian/Abnormal ECG
0x8949EB26A42E	ECGII	0.398485	-5.33896	-8.45767	4.7	Sinus bradycardia/Otherwise normal ECG
0x8949EB26A42E	ECGV3	0.31	-3.47371	-6.23897	4.7	Sinus bradycardia/Otherwise normal ECG
0x8949EB26A42E	ECGV4	0.4955	-6.16143	-8.75305	4.7	Sinus bradycardia/Otherwise normal ECG
0x8949EB26A42E	ECGV5	0.531305	-6.41083	-8.79513	4.7	Sinus bradycardia/Otherwise normal ECG
0x8949EB26A42E	ECGV6	0.49655	-5.95101	-8.44518	4.7	Sinus bradycardia/Otherwise normal ECG
0x89F2F6F680CC	ECGII	0.27645	-3.51548	-6.68615	3.5	Normal sinus rhythm/Normal ECG
0x89F2F6F680CC	ECGV3	0.5817	-5.83187	-7.64642	3.5	Normal sinus rhythm/Normal ECG
0x89F2F6F680CC	ECGV4	0.48495	-5.34396	-7.67387	3.5	Normal sinus rhythm/Normal ECG
0x89F2F6F680CC	ECGV5	0.450425	-5.58672	-8.32427	3.5	Normal sinus rhythm/Normal ECG
0x89F2F6F680CC	ECGV6	0.39595	-5.00062	-7.94701	3.5	Normal sinus rhythm/Normal ECG
0x8B2229A3FC88	ECGII	0.3191	-4.93363	-8.7338	3.8	** ** ** ** * Pediatric ECG Analysis * ** ** ** **/Normal sinus rhythm/Normal ECG
0x8B2229A3FC88	ECGV3	0.6189	-8.41256	-10.6934	3.8	** ** ** ** * Pediatric ECG Analysis * ** ** ** **/Normal sinus rhythm/Normal ECG
0x8B2229A3FC88	ECGV4	0.546	-8.22662	-11.1333	3.8	** ** ** ** * Pediatric ECG Analysis * ** ** ** **/Normal sinus rhythm/Normal ECG
0x8B2229A3FC88	ECGV5	0.40755	-5.30099	-8.3036	3.8	** ** ** ** * Pediatric ECG Analysis * ** ** ** **/Normal sinus rhythm/Normal ECG
0x8B2229A3FC88	ECGV6	0.2818	-4.49342	-8.4646	3.8	** ** ** ** * Pediatric ECG Analysis * ** ** ** **/Normal sinus rhythm/Normal ECG
0x8B7A79E2FC25	ECGII	0.2287	-2.56981	-5.37362	3.7	Normal sinus rhythm/Normal ECG
0x8B7A79E2FC25	ECGV3	0.1715	-1.87263	-4.52188	3.7	Normal sinus rhythm/Normal ECG
0x8B7A79E2FC25	ECGV4	0.152	-1.56983	-4.02653	3.7	Normal sinus rhythm/Normal ECG
0x8B7A79E2FC25	ECGV5	0.10344	-1.21814	-3.78749	3.7	Normal sinus rhythm/Normal ECG
0x8B7A79E2FC25	ECGV6	0.08418	-0.788321	-2.71706	3.7	Normal sinus rhythm/Normal ECG
0x8D771C2753C2	ECGII	0.15108	-2.02748	-5.21619	3.7	Normal sinus rhythm/Normal ECG
0x8D771C2753C2	ECGV3	0.40481	-5.2521	-8.25481	3.7	Normal sinus rhythm/Normal ECG
0x8D771C2753C2	ECGV4	0.3209	-4.35364	-7.68543	3.7	Normal sinus rhythm/Normal ECG
0x8D771C2753C2	ECGV5	0.281	-3.57449	-6.74312	3.7	Normal sinus rhythm/Normal ECG
0x8D771C2753C2	ECGV6	0.2119	-3.10132	-6.73722	3.7	Normal sinus rhythm/Normal ECG
0x8DE08B75676B	ECGII	0.4018	-5.04301	-7.95581	4.5	Normal sinus rhythm/Normal ECG
0x8DE08B75676B	ECGV3	0.815	-9.40658	-10.4196	4.5	Normal sinus rhythm/Normal ECG
0x8DE08B75676B	ECGV4	0.8124	-11.9881	-13.3004	4.5	Normal sinus rhythm/Normal ECG
0x8DE08B75676B	ECGV5	0.652325	-9.6229	-11.9145	4.5	Normal sinus rhythm/Normal ECG
0x8DE08B75676B	ECGV6	0.502145	-7.67556	-10.8317	4.5	Normal sinus rhythm/Normal ECG
0x8E4C6FCD96CF	ECGII	0.21557	-3.06273	-6.59652	4	Normal sinus rhythm/Normal ECG
0x8E4C6FCD96CF	ECGV3	0.329072	-3.7008	-6.45134	4	Normal sinus rhythm/Normal ECG
0x8E4C6FCD96CF	ECGV4	0.3275	-3.96581	-6.92989	4	Normal sinus rhythm/Normal ECG
0x8E4C6FCD96CF	ECGV5	0.35245	-4.75063	-8.00207	4	Normal sinus rhythm/Normal ECG
0x8E4C6FCD96CF	ECGV6	0.33236	-4.62913	-8.02963	4	Normal sinus rhythm/Normal ECG
0x8F097348BB16	ECGII	0.2955	-3.97758	-7.31712	4.3	Normal sinus rhythm/Normal ECG
0x8F097348BB16	ECGV3	0.55866	-6.6619	-8.91301	4.3	Normal sinus rhythm/Normal ECG
0x8F097348BB16	ECGV4	0.49338	-5.53738	-7.8834	4.3	Normal sinus rhythm/Normal ECG
0x8F097348BB16	ECGV5	0.44044	-5.17728	-7.80115	4.3	Normal sinus rhythm/Normal ECG
0x8F097348BB16	ECGV6	0.4145	-5.17308	-8.03502	4.3	Normal sinus rhythm/Normal ECG
0x8F26F12BD022	ECGII	0.1395	-1.54286	-4.13084	4.2	Sinus bradycardia/Otherwise normal ECG
0x8F26F12BD022	ECGV3	0.503	-5.8918	-8.30738	4.2	Sinus bradycardia/Otherwise normal ECG
0x8F26F12BD022	ECGV4	0.29178	-2.63547	-4.879	4.2	Sinus bradycardia/Otherwise normal ECG
0x8F26F12BD022	ECGV5	0.244	-2.76833	-5.60433	4.2	Sinus bradycardia/Otherwise normal ECG
0x8F26F12BD022	ECGV6	0.1785	-1.8067	-4.27629	4.2	Sinus bradycardia/Otherwise normal ECG
0x9207DE64381E	ECGII	0.21405	-2.99171	-6.4664	4.1	Normal sinus rhythm/Normal ECG
0x9207DE64381E	ECGV3	0.184072	-1.32379	-3.0855	4.1	Normal sinus rhythm/Normal ECG
0x9207DE64381E	ECGV4	0.236605	-2.64156	-5.43061	4.1	Normal sinus rhythm/Normal ECG
0x9207DE64381E	ECGV5	0.278	-3.97379	-7.53673	4.1	Normal sinus rhythm/Normal ECG
0x9207DE64381E	ECGV6	0.2649	-3.73197	-7.25099	4.1	Normal sinus rhythm/Normal ECG
0x928EE39EAC70	ECGII	0.3315	-3.94282	-6.84803	4.2	Normal sinus rhythm/Normal ECG
0x928EE39EAC70	ECGV3	0.515185	-5.71089	-7.95651	4.2	Normal sinus rhythm/Normal ECG
0x928EE39EAC70	ECGV4	0.511	-6.59362	-9.22387	4.2	Normal sinus rhythm/Normal ECG
0x928EE39EAC70	ECGV5	0.45675	-5.5694	-8.2408	4.2	Normal sinus rhythm/Normal ECG
0x928EE39EAC70	ECGV6	0.38025	-4.61893	-7.49043	4.2	Normal sinus rhythm/Normal ECG
0x9360A1F3ACFA	ECGII	0.163	-2.38442	-5.90593	4.9	Sinus bradycardia/Caucasian/Right bundle branch block/Left anterior fascicular block/*** Bifascicular block ***/Minimal voltage criteria for LVH, may be normal variant
0x9360A1F3ACFA	ECGV3	0.4271	-4.60247	-7.04249	4.9	Sinus bradycardia/Caucasian/Right bundle branch block/Left anterior fascicular block/*** Bifascicular block ***/Minimal voltage criteria for LVH, may be normal variant
0x9360A1F3ACFA	ECGV4	0.264115	-2.95573	-5.75134	4.9	Sinus bradycardia/Caucasian/Right bundle branch block/Left anterior fascicular block/*** Bifascicular block ***/Minimal voltage criteria for LVH, may be normal variant
0x9360A1F3ACFA	ECGV5	0.4	-4.07533	-6.44366	4.9	Sinus bradycardia/Caucasian/Right bundle branch block/Left anterior fascicular block/*** Bifascicular block ***/Minimal voltage criteria for LVH, may be normal variant
0x9360A1F3ACFA	ECGV6	0.231635	-2.56771	-5.33512	4.9	Sinus bradycardia/Caucasian/Right bundle branch block/Left anterior fascicular block/*** Bifascicular block ***/Minimal voltage criteria for LVH, may be normal variant
0x958F1A3EC4CD	ECGII	0.132	-1.18688	-3.26677	3.9	Normal sinus rhythm/Left axis deviation/Abnormal ECG
0x958F1A3EC4CD	ECGV3	0.18138	-1.48005	-3.47522	3.9	Normal sinus rhythm/Left axis deviation/Abnormal ECG
0x958F1A3EC4CD	ECGV4	0.16055	-1.60437	-4.00406	3.9	Normal sinus rhythm/Left axis deviation/Abnormal ECG
0x958F1A3EC4CD	ECGV5	0.28915	-2.56603	-4.772	3.9	Normal sinus rhythm/Left axis deviation/Abnormal ECG
0x958F1A3EC4CD	ECGV6	0.278	-2.12483	-4.02997	3.9	Normal sinus rhythm/Left axis deviation/Abnormal ECG
0x9712342E712E	ECGII	0.395	-5.58882	-8.89245	4.6	Normal sinus rhythm/Voltage criteria for left ventricular hypertrophy/Early repolarization/Abnormal ECG
0x9712342E712E	ECGV3	0.91255	-9.87207	-10.3343	4.6	Normal sinus rhythm/Voltage criteria for left ventricular hypertrophy/Early repolarization/Abnormal ECG
0x9712342E712E	ECGV4	1.0288	-12.9424	-12.76	4.6	Normal sinus rhythm/Voltage criteria for left ventricular hypertrophy/Early repolarization/Abnormal ECG
0x9712342E712E	ECGV5	0.96175	-12.7518	-13.0029	4.6	Normal sinus rhythm/Voltage criteria for left ventricular hypertrophy/Early repolarization/Abnormal ECG
0x9712342E712E	ECGV6	0.71915	-10.0517	-11.853	4.6	Normal sinus rhythm/Voltage criteria for left ventricular hypertrophy/Early repolarization/Abnormal ECG
0x97E12A8DE6D2	ECGII	0.24504	-3.48961	-7.0495	3.8	Normal sinus rhythm/Normal ECG
0x97E12A8DE6D2	ECGV3	0.355	-3.68529	-6.18525	3.8	Normal sinus rhythm/Normal ECG
0x97E12A8DE6D2	ECGV4	0.294695	-3.74527	-6.89918	3.8	Normal sinus rhythm/Normal ECG
0x97E12A8DE6D2	ECGV5	0.265482	-3.32325	-6.44979	3.8	Normal sinus rhythm/Normal ECG
0x97E12A8DE6D2	ECGV6	0.227564	-3.16561	-6.63599	3.8	Normal sinus rhythm/Normal ECG
0x97EBF5D93138	ECGII	0.2384	-3.01462	-6.17418	3.9	Normal sinus rhythm/Normal ECG
0x97EBF5D93138	ECGV3	0.5969	-7.03875	-9.11055	3.9	Normal sinus rhythm/Normal ECG
0x97EBF5D93138	ECGV4	0.540285	-6.57329	-8.94275	3.9	Normal sinus rhythm/Normal ECG
0x97EBF5D93138	ECGV5	0.42915	-5.49847	-8.39339	3.9	Normal sinus rhythm/Normal ECG
0x97EBF5D93138	ECGV6	0.290756	-3.49874	-6.48855	3.9	Normal sinus rhythm/Normal ECG
0x9A059666E4CE	ECGII	0.20505	-2.68864	-5.93748	4.5	Normal sinus rhythm/Normal ECG
0x9A059666E4CE	ECGV3	0.4615	-6.08622	-8.95904	4.5	Normal sinus rhythm/Normal ECG
0x9A059666E4CE	ECGV4	0.527	-5.87175	-8.0884	4.5	Normal sinus rhythm/Normal ECG
0x9A059666E4CE	ECGV5	0.478	-6.03819	-8.73359	4.5	Normal sinus rhythm/Normal ECG
0x9A059666E4CE	ECGV6	0.3711	-4.93021	-8.0932	4.5	Normal sinus rhythm/Normal ECG
0x9B465BA113F8	ECGII	0.07655	-0.853846	-3.08608	3.7	Atrial flutter with variable A-V block/Minimal voltage criteria for LVH, may be normal variant/Nonspecific ST and T wave abnormality/Abnormal ECG
0x9B465BA113F8	ECGV3	0.8799	-10.4943	-11.1876	3.7	Atrial flutter with variable A-V block/Minimal voltage criteria for LVH, may be normal variant/Nonspecific ST and T wave abnormality/Abnormal ECG
0x9B465BA113F8	ECGV4	0.454	-5.43362	-8.0642	3.7	Atrial flutter with variable A-V block/Minimal voltage criteria for LVH, may be normal variant/Nonspecific ST and T wave abnormality/Abnormal ECG
0x9B465BA113F8	ECGV5	0.1435	-1.96504	-5.18735	3.7	Atrial flutter with variable A-V block/Minimal voltage criteria for LVH, may be normal variant/Nonspecific ST and T wave abnormality/Abnormal ECG
0x9B465BA113F8	ECGV6	0.127	-1.62222	-4.55207	3.7	Atrial flutter with variable A-V block/Minimal voltage criteria for LVH, may be normal variant/Nonspecific ST and T wave abnormality/Abnormal ECG
0x9B793CF76E56	ECGII	0.315	-3.74562	-6.67373	3.6	Normal sinus rhythm/Normal ECG
0x9B793CF76E56	ECGV3	0.464365	-5.4245	-7.96031	3.6	Normal sinus rhythm/Normal ECG
0x9B793CF76E56	ECGV4	0.4945	-6.16532	-8.76743	3.6	Normal sinus rhythm/Normal ECG
0x9B793CF76E56	ECGV5	0.553175	-7.50744	-10.0939	3.6	Normal sinus rhythm/Normal ECG
0x9B793CF76E56	ECGV6	0.5126	-6.98819	-9.76058	3.6	Normal sinus rhythm/Normal ECG
0x9B80FBB2CBE1	ECGII	0.13175	-1.76092	-4.85137	4.4	Normal sinus rhythm/Normal ECG
0x9B80FBB2CBE1	ECGV3	0.134295	-1.59497	-4.35233	4.4	Normal sinus rhythm/Normal ECG
0x9B80FBB2CBE1	ECGV4	0.1567	-1.95252	-4.93242	4.4	Normal sinus rhythm/Normal ECG
0x9B80FBB2CBE1	ECGV5	0.1777	-2.27366	-5.39364	4.4	Normal sinus rhythm/Normal ECG
0x9B80FBB2CBE1	ECGV6	0.1813	-2.33183	-5.47644	4.4	Normal sinus rhythm/Normal ECG
0x9BAED22E2D62	ECGII	0.166	-1.45588	-3.57331	4.2	Normal sinus rhythm/Normal ECG
0x9BAED22E2D62	ECGV3	0.16572	-2.22539	-5.46661	4.2	Normal sinus rhythm/Normal ECG
0x9BAED22E2D62	ECGV4	0.19	-2.02341	-4.64202	4.2	Normal sinus rhythm/Normal ECG
0x9BAED22E2D62	ECGV5	0.2465	-2.72654	-5.49167	4.2	Normal sinus rhythm/Normal ECG
0x9BAED22E2D62	ECGV6	0.209525	-2.7119	-5.92457	4.2	Normal sinus rhythm/Normal ECG
0x9C3CADACF3F0	ECGII	0.181	-2.92332	-6.87127	4.3	Normal sinus rhythm/Normal ECG
0x9C3CADACF3F0	ECGV3	0.2423	-2.58138	-5.24416	4.3	Normal sinus rhythm/Normal ECG
0x9C3CADACF3F0	ECGV4	0.219035	-2.5371	-5.42102	4.3	Normal sinus rhythm/Normal ECG
0x9C3CADACF3F0	ECGV5	0.3205	-4.83157	-8.53442	4.3	Normal sinus rhythm/Normal ECG
0x9C3CADACF3F0	ECGV6	0.410105	-5.76102	-8.99605	4.3	Normal sinus rhythm/Normal ECG
0x9DE859D801E4	ECGII	0.08125	-1.17511	-4.12254	4.1	Sinus bradycardia/Otherwise normal ECG
0x9DE859D801E4	ECGV3	0.33399	-4.25263	-7.35853	4.1	Sinus bradycardia/Otherwise normal ECG
0x9DE859D801E4	ECGV4	0.124955	-1.97282	-5.58098	4.1	Sinus bradycardia/Otherwise normal ECG
0x9DE859D801E4	ECGV5	0.18861	-2.30118	-5.29869	4.1	Sinus bradycardia/Otherwise normal ECG
0x9DE859D801E4	ECGV6	0.17982	-2.45824	-5.79703	4.1	Sinus bradycardia/Otherwise normal ECG
0x9DFD0904E799	ECGII	0.3743	-4.24934	-6.94563	4.5	Sinus bradycardia/Otherwise normal ECG
0x9DFD0904E799	ECGV3	0.5172	-5.50108	-7.64924	4.5	Sinus bradycardia/Otherwise normal ECG
0x9DFD0904E799	ECGV4	0.527	-6.44324	-8.87562	4.5	Sinus bradycardia/Otherwise normal ECG
0x9DFD0904E799	ECGV5	0.57175	-6.80893	-9.00484	4.5	Sinus bradycardia/Otherwise normal ECG
0x9DFD0904E799	ECGV6	0.51038	-6.39756	-8.95503	4.5	Sinus bradycardia/Otherwise normal ECG
0x9F0B94E76A17	ECGII	0.45285	-4.29805	-6.38696	3.6	Normal sinus rhythm/Normal ECG
0x9F0B94E76A17	ECGV3	0.1258	-1.63066	-4.5975	3.6	Normal sinus rhythm/Normal ECG
0x9F0B94E76A17	ECGV4	0.20505	-2.28456	-5.04514	3.6	Normal sinus rhythm/Normal ECG
0x9F0B94E76A17	ECGV5	0.3305	-4.13895	-7.19954	3.6	Normal sinus rhythm/Normal ECG
0x9F0B94E76A17	ECGV6	0.3395	-4.63254	-7.95059	3.6	Normal sinus rhythm/Normal ECG
0xA0FDECC5FB7D	ECGII	0.122	-1.61097	-4.61218	3.9	Sinus bradycardia/Otherwise normal ECG
0xA0FDECC5FB7D	ECGV3	0.391	-4.24622	-6.7907	3.9	Sinus bradycardia/Otherwise normal ECG
0xA0FDECC5FB7D	ECGV4	0.3918	-3.57814	-5.71643	3.9	Sinus bradycardia/Otherwise normal ECG
0xA0FDECC5FB7D	ECGV5	0.2861	-2.51747	-4.70658	3.9	Sinus bradycardia/Otherwise normal ECG
0xA0FDECC5FB7D	ECGV6	0.2025	-1.76092	-3.91316	3.9	Sinus bradycardia/Otherwise normal ECG
0xA1DDF9B96458	ECGII	0.05663	-0.712116	-2.99245	3.7	Sinus bradycardia/Nonspecific T wave abnormality/Abnormal ECG
0xA1DDF9B96458	ECGV3	0.1545	-1.70512	-4.33801	3.7	Sinus bradycardia/Nonspecific T wave abnormality/Abnormal ECG
0xA1DDF9B96458	ECGV4	0.09005	-0.763182	-2.54323	3.7	Sinus bradycardia/Nonspecific T wave abnormality/Abnormal ECG
0xA1DDF9B96458	ECGV5	0.04969	-0.335286	-1.50411	3.7	Sinus bradycardia/Nonspecific T wave abnormality/Abnormal ECG
0xA1DDF9B96458	ECGV6	0.063903	-0.523032	-2.06903	3.7	Sinus bradycardia/Nonspecific T wave abnormality/Abnormal ECG
0xA274E455642D	ECGII	0.414	-5.76466	-8.95928	4.1	Normal sinus rhythm/Normal ECG
0xA274E455642D	ECGV3	0.6793	-8.79899	-10.6758	4.1	Normal sinus rhythm/Normal ECG
0xA274E455642D	ECGV4	0.554985	-7.43523	-9.98053	4.1	Normal sinus rhythm/Normal ECG
0xA274E455642D	ECGV5	0.5395	-7.07522	-9.63262	4.1	Normal sinus rhythm/Normal ECG
0xA274E455642D	ECGV6	0.4904	-6.84473	-9.7742	4.1	Normal sinus rhythm/Normal ECG
0xA3F57C35986D	ECGII	0.150645	-1.9875	-5.12071	4	Sinus rhythm with 1st degree A-V block/Otherwise normal ECG
0xA3F57C35986D	ECGV3	0.27605	-2.79237	-5.31471	4	Sinus rhythm with 1st degree A-V block/Otherwise normal ECG
0xA3F57C35986D	ECGV4	0.2245	-2.50058	-5.27756	4	Sinus rhythm with 1st degree A-V block/Otherwise normal ECG
0xA3F57C35986D	ECGV5	0.234	-2.53455	-5.23955	4	Sinus rhythm with 1st degree A-V block/Otherwise normal ECG
0xA3F57C35986D	ECGV6	0.1975	-2.43355	-5.47592	4	Sinus rhythm with 1st degree A-V block/Otherwise normal ECG
0xA4578CCB786B	ECGII	0.23585	-2.87604	-5.92211	4.4	Normal sinus rhythm/Left axis deviation/Abnormal ECG
0xA4578CCB786B	ECGV3	0.46995	-5.78321	-8.43613	4.4	Normal sinus rhythm/Left axis deviation/Abnormal ECG
0xA4578CCB786B	ECGV4	0.278	-3.2655	-6.19338	4.4	Normal sinus rhythm/Left axis deviation/Abnormal ECG
0xA4578CCB786B	ECGV5	0.2141	-2.72826	-5.89627	4.4	Normal sinus rhythm/Left axis deviation/Abnormal ECG
0xA4578CCB786B	ECGV6	0.18	-2.41612	-5.69485	4.4	Normal sinus rhythm/Left axis deviation/Abnormal ECG
0xA46332CBC668	ECGII	0.502	-7.35205	-10.3766	4.1	Normal sinus rhythm/Normal ECG
0xA46332CBC668	ECGV3	0.444	-5.08815	-7.63605	4.1	Normal sinus rhythm/Normal ECG
0xA46332CBC668	ECGV4	0.727	-9.23883	-10.8355	4.1	Normal sinus rhythm/Normal ECG
0xA46332CBC668	ECGV5	0.60335	-8.18501	-10.5374	4.1	Normal sinus rhythm/Normal ECG
0xA46332CBC668	ECGV6	0.4981	-7.77779	-11.0204	4.1	Normal sinus rhythm/Normal ECG
0xA5D7D411E4C9	ECGII	0.40945	-4.49042	-7.01756	4.3	** ** ** ** * Pediatric ECG Analysis * ** ** ** **/Normal sinus rhythm/Normal ECG
0xA5D7D411E4C9	ECGV3	0.581295	-7.40094	-9.70708	4.3	** ** ** ** * Pediatric ECG Analysis * ** ** ** **/Normal sinus rhythm/Normal ECG
0xA5D7D411E4C9	ECGV4	0.76249	-11.3042	-12.9457	4.3	** ** ** ** * Pediatric ECG Analysis * ** ** ** **/Normal sinus rhythm/Normal ECG
0xA5D7D411E4C9	ECGV5	0.7487	-10.6411	-12.2979	4.3	** ** ** ** * Pediatric ECG Analysis * ** ** ** **/Normal sinus rhythm/Normal ECG
0xA5D7D411E4C9	ECGV6	0.553195	-8.49899	-11.4269	4.3	** ** ** ** * Pediatric ECG Analysis * ** ** ** **/Normal sinus rhythm/Normal ECG
0xA62C1D0AF5CF	ECGII	0.164495	-1.96185	-4.83715	4.6	Normal sinus rhythm/Normal ECG
0xA62C1D0AF5CF	ECGV3	0.1825	-1.96422	-4.59788	4.6	Normal sinus rhythm/Normal ECG
0xA62C1D0AF5CF	ECGV4	0.191	-2.11521	-4.8399	4.6	Normal sinus rhythm/Normal ECG
0xA62C1D0AF5CF	ECGV5	0.26067	-3.19352	-6.25494	4.6	Normal sinus rhythm/Normal ECG
0xA62C1D0AF5CF	ECGV6	0.257965	-3.35125	-6.59821	4.6	Normal sinus rhythm/Normal ECG
0xA65178E383F1	ECGII	0.093	-1.65062	-5.41259	4.3	Normal sinus rhythm/Normal ECG
0xA65178E383F1	ECGV3	0.515	-5.65186	-7.87567	4.3	Normal sinus rhythm/Normal ECG
0xA65178E383F1	ECGV4	0.441345	-5.14906	-7.75066	4.3	Normal sinus rhythm/Normal ECG
0xA65178E383F1	ECGV5	0.308	-4.05273	-7.30252	4.3	Normal sinus rhythm/Normal ECG
0xA65178E383F1	ECGV6	0.21125	-2.86962	-6.24347	4.3	Normal sinus rhythm/Normal ECG
0xA684059F9CCA	ECGII	0.17775	-2.24466	-5.32409	3.8	Normal sinus rhythm/Normal ECG
0xA684059F9CCA	ECGV3	0.3345	-4.06274	-7.0246	3.8	Normal sinus rhythm/Normal ECG
0xA684059F9CCA	ECGV4	0.2905	-3.9034	-7.24218	3.8	Normal sinus rhythm/Normal ECG
0xA684059F9CCA	ECGV5	0.271	-3.7431	-7.1903	3.8	Normal sinus rhythm/Normal ECG
0xA684059F9CCA	ECGV6	0.2585	-3.70435	-7.28588	3.8	Normal sinus rhythm/Normal ECG
0xA7BA4AA348E8	ECGII	0.27377	-3.89383	-7.4419	4.2	Normal sinus rhythm/Normal ECG
0xA7BA4AA348E8	ECGV3	0.8512	-10.9765	-11.8973	4.2	Normal sinus rhythm/Normal ECG
0xA7BA4AA348E8	ECGV4	0.632615	-7.74423	-9.73662	4.2	Normal sinus rhythm/Normal ECG
0xA7BA4AA348E8	ECGV5	0.6308	-8.73119	-10.9933	4.2	Normal sinus rhythm/Normal ECG
0xA7BA4AA348E8	ECGV6	0.644	-6.98976	-8.71003	4.2	Normal sinus rhythm/Normal ECG
0xA7DDA194669D	ECGII	0.1365	-1.57552	-4.26441	4	Normal sinus rhythm/Normal ECG
0xA7DDA194669D	ECGV3	0.21	-2.42944	-5.30147	4	Normal sinus rhythm/Normal ECG
0xA7DDA194669D	ECGV4	0.2225	-2.08758	-4.42566	4	Normal sinus rhythm/Normal ECG
0xA7DDA194669D	ECGV5	0.2322	-2.37443	-4.92753	4	Normal sinus rhythm/Normal ECG
0xA7DDA194669D	ECGV6	0.212	-2.53807	-5.51233	4	Normal sinus rhythm/Normal ECG
0xA86EEE26F275	ECGII	0.149025	-2.04083	-5.28661	3.8	Normal sinus rhythm/Minimal voltage criteria for LVH, may be normal variant/Borderline ECG
0xA86EEE26F275	ECGV3	0.45835	-4.96019	-7.32655	3.8	Normal sinus rhythm/Minimal voltage criteria for LVH, may be normal variant/Borderline ECG
0xA86EEE26F275	ECGV4	0.38375	-4.44937	-7.18248	3.8	Normal sinus rhythm/Minimal voltage criteria for LVH, may be normal variant/Borderline ECG
0xA86EEE26F275	ECGV5	0.305	-3.23478	-5.85727	3.8	Normal sinus rhythm/Minimal voltage criteria for LVH, may be normal variant/Borderline ECG
0xA86EEE26F275	ECGV6	0.20311	-2.51716	-5.58529	3.8	Normal sinus rhythm/Minimal voltage criteria for LVH, may be normal variant/Borderline ECG
0xA8707F2CD7AE	ECGII	0.13725	-2.31479	-6.24821	3.4	Normal sinus rhythm/Normal ECG
0xA8707F2CD7AE	ECGV3	0.2025	-3.59583	-7.99074	3.4	Normal sinus rhythm/Normal ECG
0xA8707F2CD7AE	ECGV4	0.2465	-3.11481	-6.27369	3.4	Normal sinus rhythm/Normal ECG
0xA8707F2CD7AE	ECGV5	0.23637	-2.65734	-5.46576	3.4	Normal sinus rhythm/Normal ECG
0xA8707F2CD7AE	ECGV6	0.192575	-3.06654	-6.98794	3.4	Normal sinus rhythm/Normal ECG
0xA8D7185BAA4D	ECGII	0.324775	-4.97839	-8.73569	4.5	Normal sinus rhythm/Normal ECG
0xA8D7185BAA4D	ECGV3	0.327	-5.27381	-9.22254	4.5	Normal sinus rhythm/Normal ECG
0xA8D7185BAA4D	ECGV4	0.327	-4.79601	-8.38699	4.5	Normal sinus rhythm/Normal ECG
0xA8D7185BAA4D	ECGV5	0.342	-4.79798	-8.20438	4.5	Normal sinus rhythm/Normal ECG
0xA8D7185BAA4D	ECGV6	0.283	-4.49585	-8.45121	4.5	Normal sinus rhythm/Normal ECG
0xA8E7EA122F2A	ECGII	0.20953	-2.9893	-6.53049	4.3	** ** ** ** * Pediatric ECG Analysis * ** ** ** **/Normal sinus rhythm/Borderline Prolonged QT
0xA8E7EA122F2A	ECGV3	0.12135	-1.91304	-5.49165	4.3	** ** ** ** * Pediatric ECG Analysis * ** ** ** **/Normal sinus rhythm/Borderline Prolonged QT
0xA8E7EA122F2A	ECGV4	0.25715	-3.01615	-5.94785	4.3	** ** ** ** * Pediatric ECG Analysis * ** ** ** **/Normal sinus rhythm/Borderline Prolonged QT
0xA8E7EA122F2A	ECGV5	0.5219	-7.34119	-10.1619	4.3	** ** ** ** * Pediatric ECG Analysis * ** ** ** **/Normal sinus rhythm/Borderline Prolonged QT
0xA8E7EA122F2A	ECGV6	0.4891	-6.52608	-9.33155	4.3	** ** ** ** * Pediatric ECG Analysis * ** ** ** **/Normal sinus rhythm/Borderline Prolonged QT
0xA9BC7B84B788	ECGII	0.0969	-0.707647	-2.27329	4.2	Normal sinus rhythm with sinus arrhythmia/Voltage criteria for left ventricular hypertrophy/ST & Marked T wave abnormality, consider anterolateral ischemia/Prolonged QT/Abnormal ECG
0xA9BC7B84B788	ECGV3	0.7608	-8.47099	-9.71178	4.2	Normal sinus rhythm with sinus arrhythmia/Voltage criteria for left ventricular hypertrophy/ST & Marked T wave abnormality, consider anterolateral ischemia/Prolonged QT/Abnormal ECG
0xA9BC7B84B788	ECGV4	0.63758	-7.66907	-9.60452	4.2	Normal sinus rhythm with sinus arrhythmia/Voltage criteria for left ventricular hypertrophy/ST & Marked T wave abnormality, consider anterolateral ischemia/Prolonged QT/Abnormal ECG
0xA9BC7B84B788	ECGV5	0.53513	-5.77325	-7.89207	4.2	Normal sinus rhythm with sinus arrhythmia/Voltage criteria for left ventricular hypertrophy/ST & Marked T wave abnormality, consider anterolateral ischemia/Prolonged QT/Abnormal ECG
0xA9BC7B84B788	ECGV6	0.215005	-2.87579	-6.20201	4.2	Normal sinus rhythm with sinus arrhythmia/Voltage criteria for left ventricular hypertrophy/ST & Marked T wave abnormality, consider anterolateral ischemia/Prolonged QT/Abnormal ECG
0xAA678F2B7C79	ECGII	0.347	-4.16203	-7.06547	4	Normal sinus rhythm/Normal ECG
0xAA678F2B7C79	ECGV3	0.4647	-6.40975	-9.40275	4	Normal sinus rhythm/Normal ECG
0xAA678F2B7C79	ECGV4	0.3333	-3.83658	-6.64548	4	Normal sinus rhythm/Normal ECG
0xAA678F2B7C79	ECGV5	0.441	-4.0886	-6.1568	4	Normal sinus rhythm/Normal ECG
0xAA678F2B7C79	ECGV6	0.3365	-4.53512	-7.81801	4	Normal sinus rhythm/Normal ECG
0xAB22E06DC710	ECGII	0.2562	-3.10161	-6.1277	3.9	Sinus bradycardia/Otherwise normal ECG
0xAB22E06DC710	ECGV3	0.2365	-2.13636	-4.39298	3.9	Sinus bradycardia/Otherwise normal ECG
0xAB22E06DC710	ECGV4	0.26545	-3.17145	-6.15555	3.9	Sinus bradycardia/Otherwise normal ECG
0xAB22E06DC710	ECGV5	0.29205	-3.42015	-6.32873	3.9	Sinus bradycardia/Otherwise normal ECG
0xAB22E06DC710	ECGV6	0.261961	-3.18292	-6.21881	3.9	Sinus bradycardia/Otherwise normal ECG
0xAECC24CA94A8	ECGII	0.107	-1.04582	-3.19717	5	Sinus bradycardia/Otherwise normal ECG
0xAECC24CA94A8	ECGV3	0.0805	-0.696523	-2.45492	5	Sinus bradycardia/Otherwise normal ECG
0xAECC24CA94A8	ECGV4	0.14565	-0.911904	-2.38943	5	Sinus bradycardia/Otherwise normal ECG
0xAECC24CA94A8	ECGV5	0.1955	-1.65437	-3.74162	5	Sinus bradycardia/Otherwise normal ECG
0xAECC24CA94A8	ECGV6	0.24475	-2.36582	-4.78212	5	Sinus bradycardia/Otherwise normal ECG
0xB0DB82418395	ECGII	0.23915	-2.24749	-4.59581	3.9	Normal sinus rhythm/Voltage criteria for left ventricular hypertrophy/Abnormal ECG
0xB0DB82418395	ECGV3	0.6655	-6.97777	-8.55347	3.9	Normal sinus rhythm/Voltage criteria for left ventricular hypertrophy/Abnormal ECG
0xB0DB82418395	ECGV4	0.4151	-4.73478	-7.34892	3.9	Normal sinus rhythm/Voltage criteria for left ventricular hypertrophy/Abnormal ECG
0xB0DB82418395	ECGV5	0.13655	-2.00573	-5.42783	3.9	Normal sinus rhythm/Voltage criteria for left ventricular hypertrophy/Abnormal ECG
0xB0DB82418395	ECGV6	0.1955	-1.13764	-2.57294	3.9	Normal sinus rhythm/Voltage criteria for left ventricular hypertrophy/Abnormal ECG
0xB166ADC9D507	ECGII	0.179155	-1.88516	-4.45384	3.5	Normal sinus rhythm/Normal ECG
0xB166ADC9D507	ECGV3	0.43172	-4.54981	-6.92456	3.5	Normal sinus rhythm/Normal ECG
0xB166ADC9D507	ECGV4	0.4146	-4.65697	-7.23251	3.5	Normal sinus rhythm/Normal ECG
0xB166ADC9D507	ECGV5	0.2735	-2.90579	-5.5563	3.5	Normal sinus rhythm/Normal ECG
0xB166ADC9D507	ECGV6	0.154761	-1.85213	-4.70804	3.5	Normal sinus rhythm/Normal ECG
0xB2ACC3D36E24	ECGII	0.1943	-1.99815	-4.53307	4.5	Sinus tachycardia/Marked ST abnormality, possible inferolateral subendocardial injury/Abnormal ECG
0xB2ACC3D36E24	ECGV3	0.598749	-7.06785	-9.13408	4.5	Sinus tachycardia/Marked ST abnormality, possible inferolateral subendocardial injury/Abnormal ECG
0xB2ACC3D36E24	ECGV4	0.3152	-3.29828	-5.87482	4.5	Sinus tachycardia/Marked ST abnormality, possible inferolateral subendocardial injury/Abnormal ECG
0xB2ACC3D36E24	ECGV5	0.0572	-0.609757	-2.54952	4.5	Sinus tachycardia/Marked ST abnormality, possible inferolateral subendocardial injury/Abnormal ECG
0xB2ACC3D36E24	ECGV6	0.06815	-0.607905	-2.32864	4.5	Sinus tachycardia/Marked ST abnormality, possible inferolateral subendocardial injury/Abnormal ECG
0xB3799156E80B	ECGII	0.2043	-2.79827	-6.19093	3.6	Normal sinus rhythm/Normal ECG
0xB3799156E80B	ECGV3	0.677895	-8.83274	-10.7279	3.6	Normal sinus rhythm/Normal ECG
0xB3799156E80B	ECGV4	0.568049	-7.10014	-9.4205	3.6	Normal sinus rhythm/Normal ECG
0xB3799156E80B	ECGV5	0.42	-5.76834	-8.90074	3.6	Normal sinus rhythm/Normal ECG
0xB3799156E80B	ECGV6	0.34872	-5.31294	-8.99697	3.6	Normal sinus rhythm/Normal ECG
0xB4F32386E6B5	ECGII	0.220845	-3.13141	-6.66341	4.1	Normal sinus rhythm/Normal ECG
0xB4F32386E6B5	ECGV3	0.6375	-8.03419	-10.0624	4.1	Normal sinus rhythm/Normal ECG
0xB4F32386E6B5	ECGV4	0.48435	-7.46098	-10.7205	4.1	Normal sinus rhythm/Normal ECG
0xB4F32386E6B5	ECGV5	0.447006	-6.68217	-9.9945	4.1	Normal sinus rhythm/Normal ECG
0xB4F32386E6B5	ECGV6	0.361	-5.18321	-8.62671	4.1	Normal sinus rhythm/Normal ECG
0xB5F207BBC4CF	ECGII	0.381	-5.461	-8.84728	4.1	Normal sinus rhythm/Normal ECG
0xB5F207BBC4CF	ECGV3	0.8802	-10.0071	-10.6664	4.1	Normal sinus rhythm/Normal ECG
0xB5F207BBC4CF	ECGV4	0.90495	-10.9593	-11.5205	4.1	Normal sinus rhythm/Normal ECG
0xB5F207BBC4CF	ECGV5	0.72198	-9.97786	-11.7429	4.1	Normal sinus rhythm/Normal ECG
0xB5F207BBC4CF	ECGV6	0.59564	-8.4492	-10.9477	4.1	Normal sinus rhythm/Normal ECG
0xB70B460DF0ED	ECGII	0.17	-2.01348	-4.8834	3.8	Normal sinus rhythm/Normal ECG
0xB70B460DF0ED	ECGV3	0.354	-4.37842	-7.35894	3.8	Normal sinus rhythm/Normal ECG
0xB70B460DF0ED	ECGV4	0.35275	-3.61127	-6.08033	3.8	Normal sinus rhythm/Normal ECG
0xB70B460DF0ED	ECGV5	0.23815	-2.34112	-4.79733	3.8	Normal sinus rhythm/Normal ECG
0xB70B460DF0ED	ECGV6	0.187685	-2.65226	-6.12212	3.8	Normal sinus rhythm/Normal ECG
0xB76E6EFE222E	ECGII	0.156	-2.06714	-5.23369	4.4	Sinus bradycardia/Left axis deviation/Abnormal ECG
0xB76E6EFE222E	ECGV3	0.522	-6.33723	-8.77131	4.4	Sinus bradycardia/Left axis deviation/Abnormal ECG
0xB76E6EFE222E	ECGV4	0.5415	-7.55664	-10.269	4.4	Sinus bradycardia/Left axis deviation/Abnormal ECG
0xB76E6EFE222E	ECGV5	0.3884	-4.79438	-7.69294	4.4	Sinus bradycardia/Left axis deviation/Abnormal ECG
0xB76E6EFE222E	ECGV6	0.251	-3.06734	-6.12246	4.4	Sinus bradycardia/Left axis deviation/Abnormal ECG
0xB7D8A6663E90	ECGII	0.254	-2.5377	-5.03528	4.2	Normal sinus rhythm/Normal ECG
0xB7D8A6663E90	ECGV3	0.249155	-2.76615	-5.54167	4.2	Normal sinus rhythm/Normal ECG
0xB7D8A6663E90	ECGV4	0.2294	-2.66996	-5.57453	4.2	Normal sinus rhythm/Normal ECG
0xB7D8A6663E90	ECGV5	0.215	-2.42889	-5.23828	4.2	Normal sinus rhythm/Normal ECG
0xB7D8A6663E90	ECGV6	0.1935	-2.23032	-5.07021	4.2	Normal sinus rhythm/Normal ECG
0xB7ED69220DF3	ECGII	0.230865	-2.3332	-4.85593	4.4	Normal sinus rhythm/Minimal voltage criteria for LVH, may be normal variant/Borderline ECG
0xB7ED69220DF3	ECGV3	0.656	-7.46558	-9.21747	4.4	Normal sinus rhythm/Minimal voltage criteria for LVH, may be normal variant/Borderline ECG
0xB7ED69220DF3	ECGV4	0.5602	-6.45125	-8.61931	4.4	Normal sinus rhythm/Minimal voltage criteria for LVH, may be normal variant/Borderline ECG
0xB7ED69220DF3	ECGV5	0.444575	-5.01907	-7.5275	4.4	Normal sinus rhythm/Minimal voltage criteria for LVH, may be normal variant/Borderline ECG
0xB7ED69220DF3	ECGV6	0.2714	-2.51297	-4.82373	4.4	Normal sinus rhythm/Minimal voltage criteria for LVH, may be normal variant/Borderline ECG
0xB7F4ACA5A5BC	ECGII	0.0362842	-0.319016	-1.67476	3.2	Normal sinus rhythm/Left axis deviation/Voltage criteria for left ventricular hypertrophy/T wave abnormality, consider lateral ischemia/Abnormal ECG
0xB7F4ACA5A5BC	ECGV3	0.389445	-3.03232	-4.85905	3.2	Normal sinus rhythm/Left axis deviation/Voltage criteria for left ventricular hypertrophy/T wave abnormality, consider lateral ischemia/Abnormal ECG
0xB7F4ACA5A5BC	ECGV4	0.44527	-2.84235	-4.25957	3.2	Normal sinus rhythm/Left axis deviation/Voltage criteria for left ventricular hypertrophy/T wave abnormality, consider lateral ischemia/Abnormal ECG
0xB7F4ACA5A5BC	ECGV5	0.245985	-2.81731	-5.68043	3.2	Normal sinus rhythm/Left axis deviation/Voltage criteria for left ventricular hypertrophy/T wave abnormality, consider lateral ischemia/Abnormal ECG
0xB7F4ACA5A5BC	ECGV6	0.152795	-1.53689	-3.93176	3.2	Normal sinus rhythm/Left axis deviation/Voltage criteria for left ventricular hypertrophy/T wave abnormality, consider lateral ischemia/Abnormal ECG
0xB834A2C9C918	ECGII	0.11935	-1.61341	-4.67017	4.4	Normal sinus rhythm/Normal ECG
0xB834A2C9C918	ECGV3	0.1395	-1.67394	-4.4818	4.4	Normal sinus rhythm/Normal ECG
0xB834A2C9C918	ECGV4	0.175	-2.22874	-5.3277	4.4	Normal sinus rhythm/Normal ECG
0xB834A2C9C918	ECGV5	0.19	-2.37299	-5.44402	4.4	Normal sinus rhythm/Normal ECG
0xB834A2C9C918	ECGV6	0.205	-2.64202	-5.83525	4.4	Normal sinus rhythm/Normal ECG
0xBA42DDB0DA61	ECGII	0.1415	-1.45479	-3.86743	3.3	Normal sinus rhythm/T wave abnormality, consider anterior ischemia/Abnormal ECG
0xBA42DDB0DA61	ECGV3	0.22517	-2.88174	-6.07295	3.3	Normal sinus rhythm/T wave abnormality, consider anterior ischemia/Abnormal ECG
0xBA42DDB0DA61	ECGV4	0.10896	-1.70293	-5.15899	3.3	Normal sinus rhythm/T wave abnormality, consider anterior ischemia/Abnormal ECG
0xBA42DDB0DA61	ECGV5	0.033675	-0.542541	-2.95651	3.3	Normal sinus rhythm/T wave abnormality, consider anterior ischemia/Abnormal ECG
0xBA42DDB0DA61	ECGV6	0.13589	-1.13472	-3.07818	3.3	Normal sinus rhythm/T wave abnormality, consider anterior ischemia/Abnormal ECG
0xBA87DC1AD716	ECGII	0.1788	-2.25434	-5.33132	5.4	Sinus bradycardia/Left axis deviation/Abnormal ECG
0xBA87DC1AD716	ECGV3	0.252685	-2.61012	-5.19243	5.4	Sinus bradycardia/Left axis deviation/Abnormal ECG
0xBA87DC1AD716	ECGV4	0.137895	-1.3119	-3.53286	5.4	Sinus bradycardia/Left axis deviation/Abnormal ECG
0xBA87DC1AD716	ECGV5	0.10612	-0.978009	-3.00223	5.4	Sinus bradycardia/Left axis deviation/Abnormal ECG
0xBA87DC1AD716	ECGV6	0.066	-0.87431	-3.40325	5.4	Sinus bradycardia/Left axis deviation/Abnormal ECG
0xBAD6A6CDF13A	ECGII	0.2495	-3.84755	-7.70282	3.4	Normal sinus rhythm/Normal ECG
0xBAD6A6CDF13A	ECGV3	0.5395	-6.23818	-8.49302	3.4	Normal sinus rhythm/Normal ECG
0xBAD6A6CDF13A	ECGV4	0.4443	-5.26053	-7.89208	3.4	Normal sinus rhythm/Normal ECG
0xBAD6A6CDF13A	ECGV5	0.3314	-4.2903	-7.45267	3.4	Normal sinus rhythm/Normal ECG
0xBAD6A6CDF13A	ECGV6	0.26135	-3.36167	-6.57572	3.4	Normal sinus rhythm/Normal ECG
0xBB0893B65A3A	ECGII	0.2395	-3.2598	-6.66097	4.2	Marked sinus bradycardia/Abnormal ECG
0xBB0893B65A3A	ECGV3	0.43342	-4.76043	-7.23089	4.2	Marked sinus bradycardia/Abnormal ECG
0xBB0893B65A3A	ECGV4	0.36657	-3.29159	-5.4366	4.2	Marked sinus bradycardia/Abnormal ECG
0xBB0893B65A3A	ECGV5	0.324316	-2.50017	-4.39021	4.2	Marked sinus bradycardia/Abnormal ECG
0xBB0893B65A3A	ECGV6	0.28795	-2.83571	-5.2845	4.2	Marked sinus bradycardia/Abnormal ECG
0xBB9FC26776E8	ECGII	0.30285	-4.0856	-7.42406	4.1	Normal sinus rhythm/Normal ECG
0xBB9FC26776E8	ECGV3	0.71351	-8.96399	-10.6121	4.1	Normal sinus rhythm/Normal ECG
0xBB9FC26776E8	ECGV4	0.61824	-8.65215	-11.0039	4.1	Normal sinus rhythm/Normal ECG
0xBB9FC26776E8	ECGV5	0.68367	-8.99738	-10.8816	4.1	Normal sinus rhythm/Normal ECG
0xBB9FC26776E8	ECGV6	0.58	-7.40503	-9.72328	4.1	Normal sinus rhythm/Normal ECG
0xBC9BE9077751	ECGII	0.2717	-3.82789	-7.34369	3.6	Normal sinus rhythm with sinus arrhythmia/Normal ECG
0xBC9BE9077751	ECGV3	0.2659	-3.63211	-7.04369	3.6	Normal sinus rhythm with sinus arrhythmia/Normal ECG
0xBC9BE9077751	ECGV4	0.34545	-5.14277	-8.74992	3.6	Normal sinus rhythm with sinus arrhythmia/Normal ECG
0xBC9BE9077751	ECGV5	0.4046	-5.55166	-8.7279	3.6	Normal sinus rhythm with sinus arrhythmia/Normal ECG
0xBC9BE9077751	ECGV6	0.42	-5.43343	-8.38397	3.6	Normal sinus rhythm with sinus arrhythmia/Normal ECG
0xBD2B212A9861	ECGII	0.2895	-3.85658	-7.16767	4.4	Normal sinus rhythm/Normal ECG
0xBD2B212A9861	ECGV3	0.72495	-9.31964	-10.9457	4.4	Normal sinus rhythm/Normal ECG
0xBD2B212A9861	ECGV4	0.625	-8.10746	-10.2552	4.4	Normal sinus rhythm/Normal ECG
0xBD2B212A9861	ECGV5	0.503	-6.54482	-9.22814	4.4	Normal sinus rhythm/Normal ECG
0xBD2B212A9861	ECGV6	0.3644	-4.52158	-7.49033	4.4	Normal sinus rhythm/Normal ECG
0xBD487B75F21F	ECGII	0.2515	-3.06096	-6.10364	4.9	Normal sinus rhythm/Normal ECG
0xBD487B75F21F	ECGV3	0.2825	-3.20692	-6.03363	4.9	Normal sinus rhythm/Normal ECG
0xBD487B75F21F	ECGV4	0.249	-2.77875	-5.56865	4.9	Normal sinus rhythm/Normal ECG
0xBD487B75F21F	ECGV5	0.3095	-4.05426	-7.28754	4.9	Normal sinus rhythm/Normal ECG
0xBD487B75F21F	ECGV6	0.3145	-4.08133	-7.27766	4.9	Normal sinus rhythm/Normal ECG
0xBD787B6F698B	ECGII	0.229	-2.77056	-5.78962	4.6	Normal sinus rhythm/Normal ECG
0xBD787B6F698B	ECGV3	0.43	-5.57817	-8.50663	4.6	Normal sinus rhythm/Normal ECG
0xBD787B6F698B	ECGV4	0.4075	-5.05273	-7.9152	4.6	Normal sinus rhythm/Normal ECG
0xBD787B6F698B	ECGV5	0.283175	-3.45277	-6.48844	4.6	Normal sinus rhythm/Normal ECG
0xBD787B6F698B	ECGV6	0.12256	-1.04181	-2.97587	4.6	Normal sinus rhythm/Normal ECG
0xBD918D672DAF	ECGII	0.08191	-1.05162	-3.67443	4.6	Normal sinus rhythm/Normal ECG
0xBD918D672DAF	ECGV3	0.271	-2.96641	-5.69832	4.6	Normal sinus rhythm/Normal ECG
0xBD918D672DAF	ECGV4	0.195	-1.63046	-3.69226	4.6	Normal sinus rhythm/Normal ECG
0xBD918D672DAF	ECGV5	0.1535	-2.3942	-6.11092	4.6	Normal sinus rhythm/Normal ECG
0xBD918D672DAF	ECGV6	0.12546	-1.79857	-5.07779	4.6	Normal sinus rhythm/Normal ECG
0xBF323122264A	ECGII	0.205	-2.55136	-5.63502	4.2	Sinus bradycardia with 1st degree A-V block/Otherwise normal ECG
0xBF323122264A	ECGV3	0.567	-7.02798	-9.33338	4.2	Sinus bradycardia with 1st degree A-V block/Otherwise normal ECG
0xBF323122264A	ECGV4	0.442425	-5.84529	-8.78792	4.2	Sinus bradycardia with 1st degree A-V block/Otherwise normal ECG
0xBF323122264A	ECGV5	0.27415	-4.18021	-7.98369	4.2	Sinus bradycardia with 1st degree A-V block/Otherwise normal ECG
0xBF323122264A	ECGV6	0.176	-2.69129	-6.41512	4.2	Sinus bradycardia with 1st degree A-V block/Otherwise normal ECG
0xBF8DD5F54A0B	ECGII	0.171	-1.99583	-4.82643	3.7	Normal sinus rhythm/Normal ECG
0xBF8DD5F54A0B	ECGV3	0.6195	-7.1102	-9.0336	3.7	Normal sinus rhythm/Normal ECG
0xBF8DD5F54A0B	ECGV4	0.5579	-6.47732	-8.67196	3.7	Normal sinus rhythm/Normal ECG
0xBF8DD5F54A0B	ECGV5	0.43856	-4.88645	-7.37869	3.7	Normal sinus rhythm/Normal ECG
0xBF8DD5F54A0B	ECGV6	0.292	-4.195	-7.7632	3.7	Normal sinus rhythm/Normal ECG
0xBFDCCC904833	ECGII	0.22135	-1.89173	-4.02085	3.2	Sinus bradycardia with Premature ventricular complexes or Fusion complexes/Voltage criteria for left ventricular hypertrophy/Abnormal ECG
0xBFDCCC904833	ECGV3	0.503	-3.79912	-5.35671	3.2	Sinus bradycardia with Premature ventricular complexes or Fusion complexes/Voltage criteria for left ventricular hypertrophy/Abnormal ECG
0xBFDCCC904833	ECGV4	0.28517	-1.82829	-3.42368	3.2	Sinus bradycardia with Premature ventricular complexes or Fusion complexes/Voltage criteria for left ventricular hypertrophy/Abnormal ECG
0xBFDCCC904833	ECGV5	0.218125	-1.45367	-3.11253	3.2	Sinus bradycardia with Premature ventricular complexes or Fusion complexes/Voltage criteria for left ventricular hypertrophy/Abnormal ECG
0xBFDCCC904833	ECGV6	0.1956	-1.7027	-3.84993	3.2	Sinus bradycardia with Premature ventricular complexes or Fusion complexes/Voltage criteria for left ventricular hypertrophy/Abnormal ECG
0xC028A0063242	ECGII	0.088	-1.82446	-6.15026	4.2	Normal sinus rhythm/Normal ECG
0xC028A0063242	ECGV3	0.22885	-3.18802	-6.66416	4.2	Normal sinus rhythm/Normal ECG
0xC028A0063242	ECGV4	0.176	-2.28891	-5.45597	4.2	Normal sinus rhythm/Normal ECG
0xC028A0063242	ECGV5	0.16865	-2.43022	-5.91769	4.2	Normal sinus rhythm/Normal ECG
0xC028A0063242	ECGV6	0.126695	-1.87524	-5.26837	4.2	Normal sinus rhythm/Normal ECG
0xC06F8A8A741F	ECGII	0.317	-3.68367	-6.5426	3.7	Normal sinus rhythm/Normal ECG
0xC06F8A8A741F	ECGV3	0.464	-5.23733	-7.68867	3.7	Normal sinus rhythm/Normal ECG
0xC06F8A8A741F	ECGV4	0.371	-4.51617	-7.41453	3.7	Normal sinus rhythm/Normal ECG
0xC06F8A8A741F	ECGV5	0.42	-4.60343	-7.10325	3.7	Normal sinus rhythm/Normal ECG
0xC06F8A8A741F	ECGV6	0.33395	-4.49427	-7.77712	3.7	Normal sinus rhythm/Normal ECG
0xC1449770149C	ECGII	0.2465	-2.88892	-5.81871	4.2	Normal sinus rhythm/Moderate voltage criteria for LVH, may be normal variant/Borderline ECG
0xC1449770149C	ECGV3	0.971	-12.8957	-13.0868	4.2	Normal sinus rhythm/Moderate voltage criteria for LVH, may be normal variant/Borderline ECG
0xC1449770149C	ECGV4	0.91345	-11.1917	-11.7099	4.2	Normal sinus rhythm/Moderate voltage criteria for LVH, may be normal variant/Borderline ECG
0xC1449770149C	ECGV5	0.6886	-9.22008	-11.1109	4.2	Normal sinus rhythm/Moderate voltage criteria for LVH, may be normal variant/Borderline ECG
0xC1449770149C	ECGV6	0.55255	-7.59396	-10.216	4.2	Normal sinus rhythm/Moderate voltage criteria for LVH, may be normal variant/Borderline ECG
0xC147947F9481	ECGII	0.387095	-5.53863	-8.90211	4.8	Normal sinus rhythm/Normal ECG
0xC147947F9481	ECGV3	0.6565	-11.9536	-14.753	4.8	Normal sinus rhythm/Normal ECG
0xC147947F9481	ECGV4	0.6095	-10.6252	-13.6097	4.8	Normal sinus rhythm/Normal ECG
0xC147947F9481	ECGV5	0.65575	-11.1907	-13.8193	4.8	Normal sinus rhythm/Normal ECG
0xC147947F9481	ECGV6	0.45405	-6.86753	-10.1918	4.8	Normal sinus rhythm/Normal ECG
0xC21B755A2B66	ECGII	0.2538	-3.53088	-7.0087	4.6	Sinus rhythm with 1st degree A-V block/Otherwise normal ECG
0xC21B755A2B66	ECGV3	0.29549	-3.57263	-6.57228	4.6	Sinus rhythm with 1st degree A-V block/Otherwise normal ECG
0xC21B755A2B66	ECGV4	0.4905	-5.50124	-7.8549	4.6	Sinus rhythm with 1st degree A-V block/Otherwise normal ECG
0xC21B755A2B66	ECGV5	0.419585	-5.56542	-8.59188	4.6	Sinus rhythm with 1st degree A-V block/Otherwise normal ECG
0xC21B755A2B66	ECGV6	0.39451	-5.35192	-8.5208	4.6	Sinus rhythm with 1st degree A-V block/Otherwise normal ECG
0xC2662487B271	ECGII	0.131925	-1.21007	-3.33155	4	Normal sinus rhythm/Left axis deviation/Abnormal ECG
0xC2662487B271	ECGV3	0.2686	-2.47544	-4.77638	4	Normal sinus rhythm/Left axis deviation/Abnormal ECG
0xC2662487B271	ECGV4	0.227	-1.61358	-3.3867	4	Normal sinus rhythm/Left axis deviation/Abnormal ECG
0xC2662487B271	ECGV5	0.2025	-1.38916	-3.08702	4	Normal sinus rhythm/Left axis deviation/Abnormal ECG
0xC2662487B271	ECGV6	0.153195	-1.07037	-2.73471	4	Normal sinus rhythm/Left axis deviation/Abnormal ECG
0xC35B63F0052E	ECGII	0.5075	-6.92507	-9.72089	4.3	Sinus bradycardia/Minimal voltage criteria for LVH, may be normal variant/Borderline ECG
0xC35B63F0052E	ECGV3	0.78595	-8.42186	-9.49972	4.3	Sinus bradycardia/Minimal voltage criteria for LVH, may be normal variant/Borderline ECG
0xC35B63F0052E	ECGV4	0.674	-7.7202	-9.4037	4.3	Sinus bradycardia/Minimal voltage criteria for LVH, may be normal variant/Borderline ECG
0xC35B63F0052E	ECGV5	0.57485	-8.33119	-10.9883	4.3	Sinus bradycardia/Minimal voltage criteria for LVH, may be normal variant/Borderline ECG
0xC35B63F0052E	ECGV6	0.52525	-6.50494	-8.97553	4.3	Sinus bradycardia/Minimal voltage criteria for LVH, may be normal variant/Borderline ECG
0xC3ADAA5F2211	ECGII	0.234735	-2.93163	-6.05091	4.3	Sinus bradycardia/Otherwise normal ECG
0xC3ADAA5F2211	ECGV3	0.42	-3.50627	-5.41029	4.3	Sinus bradycardia/Otherwise normal ECG
0xC3ADAA5F2211	ECGV4	0.434	-5.20027	-7.8937	4.3	Sinus bradycardia/Otherwise normal ECG
0xC3ADAA5F2211	ECGV5	0.468	-5.16981	-7.55704	4.3	Sinus bradycardia/Otherwise normal ECG
0xC3ADAA5F2211	ECGV6	0.43725	-5.20238	-7.86751	4.3	Sinus bradycardia/Otherwise normal ECG
0xC40C472A137E	ECGII	0.2755	-4.10309	-7.81718	4	Sinus tachycardia/Otherwise normal ECG
0xC40C472A137E	ECGV3	0.43545	-5.68022	-8.60787	4	Sinus tachycardia/Otherwise normal ECG
0xC40C472A137E	ECGV4	0.364265	-5.38031	-8.91454	4	Sinus tachycardia/Otherwise normal ECG
0xC40C472A137E	ECGV5	0.339	-5.02167	-8.62479	4	Sinus tachycardia/Otherwise normal ECG
0xC40C472A137E	ECGV6	0.237965	-3.8142	-7.81893	4	Sinus tachycardia/Otherwise normal ECG
0xC469D1639E13	ECGII	0.21384	-2.85567	-6.17538	3.7	Sinus bradycardia/Minimal voltage criteria for LVH, may be normal variant/Borderline ECG
0xC469D1639E13	ECGV3	0.273317	-2.26146	-4.32569	3.7	Sinus bradycardia/Minimal voltage criteria for LVH, may be normal variant/Borderline ECG
0xC469D1639E13	ECGV4	0.2954	-2.66869	-4.91013	3.7	Sinus bradycardia/Minimal voltage criteria for LVH, may be normal variant/Borderline ECG
0xC469D1639E13	ECGV5	0.3413	-3.7088	-6.34842	3.7	Sinus bradycardia/Minimal voltage criteria for LVH, may be normal variant/Borderline ECG
0xC469D1639E13	ECGV6	0.4019	-4.50238	-7.10204	3.7	Sinus bradycardia/Minimal voltage criteria for LVH, may be normal variant/Borderline ECG
0xC496953F65FC	ECGII	0.356865	-5.33914	-8.93757	4.2	Normal sinus rhythm/Normal ECG
0xC496953F65FC	ECGV3	0.612	-8.13083	-10.3934	4.2	Normal sinus rhythm/Normal ECG
0xC496953F65FC	ECGV4	0.4855	-6.53905	-9.38469	4.2	Normal sinus rhythm/Normal ECG
0xC496953F65FC	ECGV5	0.444	-5.73962	-8.61374	4.2	Normal sinus rhythm/Normal ECG
0xC496953F65FC	ECGV6	0.361	-5.00942	-8.33747	4.2	Normal sinus rhythm/Normal ECG
0xC55BBD6AD332	ECGII	0.116595	-1.40307	-4.10904	4	Normal sinus rhythm/Normal ECG
0xC55BBD6AD332	ECGV3	0.083734	-1.56155	-5.39642	4	Normal sinus rhythm/Normal ECG
0xC55BBD6AD332	ECGV4	0.1111	-1.44808	-4.34445	4	Normal sinus rhythm/Normal ECG
0xC55BBD6AD332	ECGV5	0.1145	-1.1895	-3.5153	4	Normal sinus rhythm/Normal ECG
0xC55BBD6AD332	ECGV6	0.14095	-1.70764	-4.54844	4	Normal sinus rhythm/Normal ECG
0xC61AE0EF9CF2	ECGII	0.09123	-0.835677	-2.76675	4.8	Normal sinus rhythm/Right bundle branch block/Abnormal ECG
0xC61AE0EF9CF2	ECGV3	0.0945	-1.19314	-3.88128	4.8	Normal sinus rhythm/Right bundle branch block/Abnormal ECG
0xC61AE0EF9CF2	ECGV4	0.098	-1.36354	-4.35567	4.8	Normal sinus rhythm/Right bundle branch block/Abnormal ECG
0xC61AE0EF9CF2	ECGV5	0.116625	-1.29464	-3.791	4.8	Normal sinus rhythm/Right bundle branch block/Abnormal ECG
0xC61AE0EF9CF2	ECGV6	0.10405	-1.19687	-3.71043	4.8	Normal sinus rhythm/Right bundle branch block/Abnormal ECG
0xC63ADCAB1440	ECGII	0.275365	-4.72182	-8.99819	4.5	Normal sinus rhythm/Normal ECG
0xC63ADCAB1440	ECGV3	0.78615	-10.1286	-11.4234	4.5	Normal sinus rhythm/Normal ECG
0xC63ADCAB1440	ECGV4	0.596	-8.31399	-10.7693	4.5	Normal sinus rhythm/Normal ECG
0xC63ADCAB1440	ECGV5	0.48775	-7.34681	-10.5196	4.5	Normal sinus rhythm/Normal ECG
0xC63ADCAB1440	ECGV6	0.4315	-6.37158	-9.69966	4.5	Normal sinus rhythm/Normal ECG
0xC6D38C79331C	ECGII	0.49105	-6.55327	-9.3518	4.1	Normal sinus rhythm/Normal ECG/Caucasian
0xC6D38C79331C	ECGV3	0.786935	-9.60082	-10.8228	4.1	Normal sinus rhythm/Normal ECG/Caucasian
0xC6D38C79331C	ECGV4	0.6789	-9.16238	-11.12	4.1	Normal sinus rhythm/Normal ECG/Caucasian
0xC6D38C79331C	ECGV5	0.53045	-7.14067	-9.8043	4.1	Normal sinus rhythm/Normal ECG/Caucasian
0xC6D38C79331C	ECGV6	0.415	-5.61098	-8.70993	4.1	Normal sinus rhythm/Normal ECG/Caucasian
0xC7D6AEC36798	ECGII	0.4565	-4.77762	-7.07117	4	Marked sinus bradycardia/Right bundle branch block/Abnormal ECG
0xC7D6AEC36798	ECGV3	0.7765	-7.90406	-8.96973	4	Marked sinus bradycardia/Right bundle branch block/Abnormal ECG
0xC7D6AEC36798	ECGV4	0.92831	-10.8649	-11.2766	4	Marked sinus bradycardia/Right bundle branch block/Abnormal ECG
0xC7D6AEC36798	ECGV5	0.991	-12.1155	-12.1704	4	Marked sinus bradycardia/Right bundle branch block/Abnormal ECG
0xC7D6AEC36798	ECGV6	0.925481	-10.8319	-11.2596	4	Marked sinus bradycardia/Right bundle branch block/Abnormal ECG
0xC91C8189CA49	ECGII	0.3393	-4.59	-7.8799	4.2	Normal sinus rhythm/Normal ECG
0xC91C8189CA49	ECGV3	0.778	-12.2704	-13.9113	4.2	Normal sinus rhythm/Normal ECG
0xC91C8189CA49	ECGV4	0.73355	-11.2107	-13.0893	4.2	Normal sinus rhythm/Normal ECG
0xC91C8189CA49	ECGV5	0.6572	-9.11452	-11.2431	4.2	Normal sinus rhythm/Normal ECG
0xC91C8189CA49	ECGV6	0.578	-8.25066	-10.8524	4.2	Normal sinus rhythm/Normal ECG
0xCA22FC044FC5	ECGII	0.15115	-1.76442	-4.53836	3.6	Normal sinus rhythm/Normal ECG
0xCA22FC044FC5	ECGV3	0.192638	-1.87189	-4.2649	3.6	Normal sinus rhythm/Normal ECG
0xCA22FC044FC5	ECGV4	0.223995	-1.56669	-3.31027	3.6	Normal sinus rhythm/Normal ECG
0xCA22FC044FC5	ECGV5	0.2495	-1.81954	-3.64273	3.6	Normal sinus rhythm/Normal ECG
0xCA22FC044FC5	ECGV6	0.2121	-1.75279	-3.80592	3.6	Normal sinus rhythm/Normal ECG
0xCA6EA8C9A685	ECGII	0.29682	-4.12976	-7.58017	4.1	Sinus bradycardia/Minimal voltage criteria for LVH, may be normal variant/Borderline ECG
0xCA6EA8C9A685	ECGV3	0.556145	-6.8656	-9.20629	4.1	Sinus bradycardia/Minimal voltage criteria for LVH, may be normal variant/Borderline ECG
0xCA6EA8C9A685	ECGV4	0.57675	-7.31866	-9.63691	4.1	Sinus bradycardia/Minimal voltage criteria for LVH, may be normal variant/Borderline ECG
0xCA6EA8C9A685	ECGV5	0.70805	-8.71993	-10.3629	4.1	Sinus bradycardia/Minimal voltage criteria for LVH, may be normal variant/Borderline ECG
0xCA6EA8C9A685	ECGV6	0.5882	-7.97704	-10.4011	4.1	Sinus bradycardia/Minimal voltage criteria for LVH, may be normal variant/Borderline ECG
0xCAA3615A60F0	ECGII	0.10115	-1.69094	-5.31675	4	Normal sinus rhythm/Normal ECG
0xCAA3615A60F0	ECGV3	0.447	-5.4819	-8.19931	4	Normal sinus rhythm/Normal ECG
0xCAA3615A60F0	ECGV4	0.322	-3.92305	-6.91347	4	Normal sinus rhythm/Normal ECG
0xCAA3615A60F0	ECGV5	0.2535	-3.12977	-6.21617	4	Normal sinus rhythm/Normal ECG
0xCAA3615A60F0	ECGV6	0.1925	-2.24798	-5.12361	4	Normal sinus rhythm/Normal ECG
0xCB02BC964F99	ECGII	0.122	-1.64848	-4.71958	3.7	Sinus bradycardia/Otherwise normal ECG
0xCB02BC964F99	ECGV3	0.0705	-0.787427	-2.96562	3.7	Sinus bradycardia/Otherwise normal ECG
0xCB02BC964F99	ECGV4	0.133786	-1.06703	-2.91723	3.7	Sinus bradycardia/Otherwise normal ECG
0xCB02BC964F99	ECGV5	0.1975	-2.06811	-4.65362	3.7	Sinus bradycardia/Otherwise normal ECG
0xCB02BC964F99	ECGV6	0.2175	-2.38	-5.10326	3.7	Sinus bradycardia/Otherwise normal ECG
0xCB2503FE58C4	ECGII	0.35805	-4.72701	-7.89978	4.2	Sinus bradycardia/Otherwise normal ECG
0xCB2503FE58C4	ECGV3	0.5229	-6.13434	-8.48318	4.2	Sinus bradycardia/Otherwise normal ECG
0xCB2503FE58C4	ECGV4	0.5089	-5.2289	-7.32983	4.2	Sinus bradycardia/Otherwise normal ECG
0xCB2503FE58C4	ECGV5	0.383	-5.10389	-8.24711	4.2	Sinus bradycardia/Otherwise normal ECG
0xCB2503FE58C4	ECGV6	0.3295	-3.51792	-6.12856	4.2	Sinus bradycardia/Otherwise normal ECG
0xCB46F2B92437	ECGII	0.315	-4.31314	-7.6849	4	Normal sinus rhythm/Normal ECG
0xCB46F2B92437	ECGV3	0.3935	-4.05398	-6.46263	4	Normal sinus rhythm/Normal ECG
0xCB46F2B92437	ECGV4	0.3275	-3.28258	-5.736	4	Normal sinus rhythm/Normal ECG
0xCB46F2B92437	ECGV5	0.2855	-3.6445	-6.8208	4	Normal sinus rhythm/Normal ECG
0xCB46F2B92437	ECGV6	0.3304	-4.27657	-7.44005	4	Normal sinus rhythm/Normal ECG
0xCB4E3A19F45B	ECGII	0.58065	-7.47253	-9.80642	3.8	** ** ** ** * Pediatric ECG Analysis * ** ** ** **/Normal sinus rhythm/Incomplete left bundle branch block
0xCB4E3A19F45B	ECGV3	0.3955	-3.61576	-5.74945	3.8	** ** ** ** * Pediatric ECG Analysis * ** ** ** **/Normal sinus rhythm/Incomplete left bundle branch block
0xCB4E3A19F45B	ECGV4	0.4201	-3.87438	-5.97758	3.8	** ** ** ** * Pediatric ECG Analysis * ** ** ** **/Normal sinus rhythm/Incomplete left bundle branch block
0xCB4E3A19F45B	ECGV5	0.516445	-5.83091	-8.11379	3.8	** ** ** ** * Pediatric ECG Analysis * ** ** ** **/Normal sinus rhythm/Incomplete left bundle branch block
0xCB4E3A19F45B	ECGV6	0.6262	-6.74832	-8.52784	3.8	** ** ** ** * Pediatric ECG Analysis * ** ** ** **/Normal sinus rhythm/Incomplete left bundle branch block
0xCB6C70C4A505	ECGII	0.1076	-1.31018	-3.99415	3.9	Normal sinus rhythm/Nonspecific ST abnormality/Abnormal ECG
0xCB6C70C4A505	ECGV3	0.1925	-2.96531	-6.75856	3.9	Normal sinus rhythm/Nonspecific ST abnormality/Abnormal ECG
0xCB6C70C4A505	ECGV4	0.2161	-2.58525	-5.56129	3.9	Normal sinus rhythm/Nonspecific ST abnormality/Abnormal ECG
0xCB6C70C4A505	ECGV5	0.14596	-1.34139	-3.51105	3.9	Normal sinus rhythm/Nonspecific ST abnormality/Abnormal ECG
0xCB6C70C4A505	ECGV6	0.11897	-1.13433	-3.28868	3.9	Normal sinus rhythm/Nonspecific ST abnormality/Abnormal ECG
0xCC256A0147F5	ECGII	0.24425	-2.41386	-4.88421	4.1	Normal sinus rhythm/Normal ECG
0xCC256A0147F5	ECGV3	0.06205	-1.40159	-5.62664	4.1	Normal sinus rhythm/Normal ECG
0xCC256A0147F5	ECGV4	0.068665	-0.981471	-3.7455	4.1	Normal sinus rhythm/Normal ECG
0xCC256A0147F5	ECGV5	0.14781	-1.67242	-4.35004	4.1	Normal sinus rhythm/Normal ECG
0xCC256A0147F5	ECGV6	0.34755	-4.26506	-7.23463	4.1	Normal sinus rhythm/Normal ECG
0xCCE44CCC428E	ECGII	0.483855	-6.63885	-9.5441	3.9	Normal sinus rhythm/Normal ECG
0xCCE44CCC428E	ECGV3	1.169	-14.4381	-13.3537	3.9	Normal sinus rhythm/Normal ECG
0xCCE44CCC428E	ECGV4	0.9876	-12.5313	-12.6097	3.9	Normal sinus rhythm/Normal ECG
0xCCE44CCC428E	ECGV5	0.7535	-9.57935	-11.0356	3.9	Normal sinus rhythm/Normal ECG
0xCCE44CCC428E	ECGV6	0.478	-6.45379	-9.33472	3.9	Normal sinus rhythm/Normal ECG
0xCCE467DEF29F	ECGII	0.195	-2.74659	-6.2198	4.4	Normal sinus rhythm/Normal ECG
0xCCE467DEF29F	ECGV3	0.5594	-7.20694	-9.63585	4.4	Normal sinus rhythm/Normal ECG
0xCCE467DEF29F	ECGV4	0.45615	-6.54505	-9.69078	4.4	Normal sinus rhythm/Normal ECG
0xCCE467DEF29F	ECGV5	0.3727	-5.24275	-8.58775	4.4	Normal sinus rhythm/Normal ECG
0xCCE467DEF29F	ECGV6	0.30448	-4.09106	-7.41407	4.4	Normal sinus rhythm/Normal ECG
0xCD2487115DBA	ECGII	0.26971	-3.46387	-6.6698	4.1	Normal sinus rhythm/Normal ECG
0xCD2487115DBA	ECGV3	0.859205	-8.93083	-9.63482	4.1	Normal sinus rhythm/Normal ECG
0xCD2487115DBA	ECGV4	0.7682	-9.12652	-10.4128	4.1	Normal sinus rhythm/Normal ECG
0xCD2487115DBA	ECGV5	0.71365	-8.77503	-10.3874	4.1	Normal sinus rhythm/Normal ECG
0xCD2487115DBA	ECGV6	0.5616	-7.24542	-9.6683	4.1	Normal sinus rhythm/Normal ECG
0xCF442276CED3	ECGII	0.1245	-1.86349	-5.28133	4.4	Sinus tachycardia with 1st degree A-V block/Otherwise normal ECG
0xCF442276CED3	ECGV3	0.34855	-2.91764	-4.94196	4.4	Sinus tachycardia with 1st degree A-V block/Otherwise normal ECG
0xCF442276CED3	ECGV4	0.19496	-2.53456	-5.74023	4.4	Sinus tachycardia with 1st degree A-V block/Otherwise normal ECG
0xCF442276CED3	ECGV5	0.191	-2.37624	-5.43718	4.4	Sinus tachycardia with 1st degree A-V block/Otherwise normal ECG
0xCF442276CED3	ECGV6	0.1435	-2.40799	-6.35667	4.4	Sinus tachycardia with 1st degree A-V block/Otherwise normal ECG
0xD0B21323C0BA	ECGII	0.171	-1.86516	-4.51043	4.3	Sinus bradycardia/Possible Inferior infarct , age undetermined/Abnormal ECG
0xD0B21323C0BA	ECGV3	0.29515	-3.93465	-7.24243	4.3	Sinus bradycardia/Possible Inferior infarct , age undetermined/Abnormal ECG
0xD0B21323C0BA	ECGV4	0.29717	-3.4573	-6.34213	4.3	Sinus bradycardia/Possible Inferior infarct , age undetermined/Abnormal ECG
0xD0B21323C0BA	ECGV5	0.378	-4.16269	-6.77062	4.3	Sinus bradycardia/Possible Inferior infarct , age undetermined/Abnormal ECG
0xD0B21323C0BA	ECGV6	0.39	-3.59879	-5.76268	4.3	Sinus bradycardia/Possible Inferior infarct , age undetermined/Abnormal ECG
0xD101C15B507A	ECGII	0.147	-1.66969	-4.35488	4.2	Sinus bradycardia/Voltage criteria for left ventricular hypertrophy/Abnormal ECG
0xD101C15B507A	ECGV3	0.6265	-8.0318	-10.1473	4.2	Sinus bradycardia/Voltage criteria for left ventricular hypertrophy/Abnormal ECG
0xD101C15B507A	ECGV4	0.6135	-8.11486	-10.3603	4.2	Sinus bradycardia/Voltage criteria for left ventricular hypertrophy/Abnormal ECG
0xD101C15B507A	ECGV5	0.514625	-6.46736	-9.01533	4.2	Sinus bradycardia/Voltage criteria for left ventricular hypertrophy/Abnormal ECG
0xD101C15B507A	ECGV6	0.4065	-5.56213	-8.72391	4.2	Sinus bradycardia/Voltage criteria for left ventricular hypertrophy/Abnormal ECG
0xD1F042D4D9B9	ECGII	0.15974	-1.6459	-4.11808	4.1	Sinus bradycardia/Otherwise normal ECG
0xD1F042D4D9B9	ECGV3	0.183	-1.27654	-2.98406	4.1	Sinus bradycardia/Otherwise normal ECG
0xD1F042D4D9B9	ECGV4	0.093	-1.0903	-3.57525	4.1	Sinus bradycardia/Otherwise normal ECG
0xD1F042D4D9B9	ECGV5	0.1775	-1.56228	-3.70817	4.1	Sinus bradycardia/Otherwise normal ECG
0xD1F042D4D9B9	ECGV6	0.17335	-1.60808	-3.8623	4.1	Sinus bradycardia/Otherwise normal ECG
0xD2A84A504A7F	ECGII	0.564	-8.0383	-10.7035	3.8	** ** ** ** * Pediatric ECG Analysis * ** ** ** **/Normal sinus rhythm/Normal ECG
0xD2A84A504A7F	ECGV3	0.1848	-2.92658	-6.80783	3.8	** ** ** ** * Pediatric ECG Analysis * ** ** ** **/Normal sinus rhythm/Normal ECG
0xD2A84A504A7F	ECGV4	0.5955	-8.44097	-10.9383	3.8	** ** ** ** * Pediatric ECG Analysis * ** ** ** **/Normal sinus rhythm/Normal ECG
0xD2A84A504A7F	ECGV5	0.5285	-7.88589	-10.8475	3.8	** ** ** ** * Pediatric ECG Analysis * ** ** ** **/Normal sinus rhythm/Normal ECG
0xD2A84A504A7F	ECGV6	0.37617	-5.0549	-8.24178	3.8	** ** ** ** * Pediatric ECG Analysis * ** ** ** **/Normal sinus rhythm/Normal ECG
0xD348AF532292	ECGII	0.371	-5.10083	-8.3744	4.2	Normal sinus rhythm/Voltage criteria for left ventricular hypertrophy/Abnormal ECG
0xD348AF532292	ECGV3	0.5487	-7.08269	-9.56161	4.2	Normal sinus rhythm/Voltage criteria for left ventricular hypertrophy/Abnormal ECG
0xD348AF532292	ECGV4	0.566	-8.43727	-11.2149	4.2	Normal sinus rhythm/Voltage criteria for left ventricular hypertrophy/Abnormal ECG
0xD348AF532292	ECGV5	0.558605	-8.59732	-11.503	4.2	Normal sinus rhythm/Voltage criteria for left ventricular hypertrophy/Abnormal ECG
0xD348AF532292	ECGV6	0.649085	-9.71905	-12.0635	4.2	Normal sinus rhythm/Voltage criteria for left ventricular hypertrophy/Abnormal ECG
0xD492A51C86EC	ECGII	0.127	-1.70833	-4.7937	4.5	Normal sinus rhythm/RSR' or QR pattern in V1 suggests right ventricular conduction delay/Borderline ECG
0xD492A51C86EC	ECGV3	0.083935	-1.07176	-3.69936	4.5	Normal sinus rhythm/RSR' or QR pattern in V1 suggests right ventricular conduction delay/Borderline ECG
0xD492A51C86EC	ECGV4	0.1535	-2.15742	-5.50657	4.5	Normal sinus rhythm/RSR' or QR pattern in V1 suggests right ventricular conduction delay/Borderline ECG
0xD492A51C86EC	ECGV5	0.21991	-3.06649	-6.53911	4.5	Normal sinus rhythm/RSR' or QR pattern in V1 suggests right ventricular conduction delay/Borderline ECG
0xD492A51C86EC	ECGV6	0.22539	-3.69405	-7.781	4.5	Normal sinus rhythm/RSR' or QR pattern in V1 suggests right ventricular conduction delay/Borderline ECG
0xD4B3C2FEACAB	ECGII	0.3504	-4.99448	-8.43739	4	Normal sinus rhythm/Normal ECG
0xD4B3C2FEACAB	ECGV3	0.6934	-8.73002	-10.4839	4	Normal sinus rhythm/Normal ECG
0xD4B3C2FEACAB	ECGV4	0.6856	-9.34225	-11.2828	4	Normal sinus rhythm/Normal ECG
0xD4B3C2FEACAB	ECGV5	0.5923	-7.85362	-10.2047	4	Normal sinus rhythm/Normal ECG
0xD4B3C2FEACAB	ECGV6	0.4326	-5.5469	-8.43348	4	Normal sinus rhythm/Normal ECG
0xD55E2BAF415A	ECGII	0.376	-6.31814	-10.3037	4.5	** ** ** ** * Pediatric ECG Analysis * ** ** ** **/Normal sinus rhythm/Right ventricular hypertrophy/Possible Biventricular hypertrophy
0xD55E2BAF415A	ECGV3	0.48715	-9.48695	-13.5924	4.5	** ** ** ** * Pediatric ECG Analysis * ** ** ** **/Normal sinus rhythm/Right ventricular hypertrophy/Possible Biventricular hypertrophy
0xD55E2BAF415A	ECGV4	0.61835	-12.3453	-15.6995	4.5	** ** ** ** * Pediatric ECG Analysis * ** ** ** **/Normal sinus rhythm/Right ventricular hypertrophy/Possible Biventricular hypertrophy
0xD55E2BAF415A	ECGV5	0.5093	-9.61607	-13.4744	4.5	** ** ** ** * Pediatric ECG Analysis * ** ** ** **/Normal sinus rhythm/Right ventricular hypertrophy/Possible Biventricular hypertrophy
0xD55E2BAF415A	ECGV6	0.407	-7.21794	-11.314	4.5	** ** ** ** * Pediatric ECG Analysis * ** ** ** **/Normal sinus rhythm/Right ventricular hypertrophy/Possible Biventricular hypertrophy
0xD5E129E319AE	ECGII	0.2492	-3.24554	-6.50149	3.7	Normal sinus rhythm/Normal ECG
0xD5E129E319AE	ECGV3	0.452	-5.45708	-8.11692	3.7	Normal sinus rhythm/Normal ECG
0xD5E129E319AE	ECGV4	0.4515	-5.31324	-7.90734	3.7	Normal sinus rhythm/Normal ECG
0xD5E129E319AE	ECGV5	0.41205	-5.26946	-8.20901	3.7	Normal sinus rhythm/Normal ECG
0xD5E129E319AE	ECGV6	0.366	-4.3104	-7.12488	3.7	Normal sinus rhythm/Normal ECG
0xD6BD892CBC26	ECGII	0.12138	-1.68107	-4.82516	3.9	Normal sinus rhythm/Normal ECG
0xD6BD892CBC26	ECGV3	0.249	-1.87371	-3.75493	3.9	Normal sinus rhythm/Normal ECG
0xD6BD892CBC26	ECGV4	0.2755	-2.46705	-4.70021	3.9	Normal sinus rhythm/Normal ECG
0xD6BD892CBC26	ECGV5	0.251	-2.4812	-4.95251	3.9	Normal sinus rhythm/Normal ECG
0xD6BD892CBC26	ECGV6	0.195	-1.97712	-4.47728	3.9	Normal sinus rhythm/Normal ECG
0xD7052016AA8C	ECGII	0.269595	-4.56269	-8.7875	4.3	Normal sinus rhythm/Normal ECG
0xD7052016AA8C	ECGV3	0.32265	-4.00114	-7.04397	4.3	Normal sinus rhythm/Normal ECG
0xD7052016AA8C	ECGV4	0.39485	-6.25524	-9.9547	4.3	Normal sinus rhythm/Normal ECG
0xD7052016AA8C	ECGV5	0.4755	-6.44475	-9.34611	4.3	Normal sinus rhythm/Normal ECG
0xD7052016AA8C	ECGV6	0.398025	-5.69663	-9.02949	4.3	Normal sinus rhythm/Normal ECG
0xD861BEDA4F09	ECGII	0.298	-3.71073	-6.79753	3.5	Normal sinus rhythm/Normal ECG
0xD861BEDA4F09	ECGV3	0.31454	-3.2155	-5.73338	3.5	Normal sinus rhythm/Normal ECG
0xD861BEDA4F09	ECGV4	0.62123	-7.83841	-9.94493	3.5	Normal sinus rhythm/Normal ECG
0xD861BEDA4F09	ECGV5	0.75495	-10.5153	-12.1021	3.5	Normal sinus rhythm/Normal ECG
0xD861BEDA4F09	ECGV6	0.710485	-10.4873	-12.4419	3.5	Normal sinus rhythm/Normal ECG
0xD96FC3644B25	ECGII	0.175	-2.01368	-4.81361	4.3	Normal sinus rhythm/Normal ECG
0xD96FC3644B25	ECGV3	0.306175	-3.9675	-7.17021	4.3	Normal sinus rhythm/Normal ECG
0xD96FC3644B25	ECGV4	0.332	-4.02699	-6.98894	4.3	Normal sinus rhythm/Normal ECG
0xD96FC3644B25	ECGV5	0.268095	-3.29345	-6.36074	4.3	Normal sinus rhythm/Normal ECG
0xD96FC3644B25	ECGV6	0.195	-2.46615	-5.58472	4.3	Normal sinus rhythm/Normal ECG
0xDA0492FCF0B0	ECGII	0.0732	-0.515564	-1.90558	3.4	Normal sinus rhythm/Normal ECG
0xDA0492FCF0B0	ECGV3	0.169735	-1.84062	-4.46765	3.4	Normal sinus rhythm/Normal ECG
0xDA0492FCF0B0	ECGV4	0.059	-0.544985	-2.24367	3.4	Normal sinus rhythm/Normal ECG
0xDA0492FCF0B0	ECGV5	0.1257	-1.29629	-3.65624	3.4	Normal sinus rhythm/Normal ECG
0xDA0492FCF0B0	ECGV6	0.1215	-1.30517	-3.74436	3.4	Normal sinus rhythm/Normal ECG
0xDA41991CF83F	ECGII	0.2842	-4.83501	-9.06955	3.8	Normal sinus rhythm/Rightward axis/Borderline ECG
0xDA41991CF83F	ECGV3	0.283686	-3.65974	-6.87119	3.8	Normal sinus rhythm/Rightward axis/Borderline ECG
0xDA41991CF83F	ECGV4	0.3221	-3.94167	-6.9452	3.8	Normal sinus rhythm/Rightward axis/Borderline ECG
0xDA41991CF83F	ECGV5	0.3301	-4.26396	-7.42147	3.8	Normal sinus rhythm/Rightward axis/Borderline ECG
0xDA41991CF83F	ECGV6	0.26405	-3.32959	-6.47959	3.8	Normal sinus rhythm/Rightward axis/Borderline ECG
0xDA66B5E3B54C	ECGII	0.107	-1.70734	-5.21949	4.1	Normal sinus rhythm/Normal ECG
0xDA66B5E3B54C	ECGV3	0.0975	-0.778859	-2.49435	4.1	Normal sinus rhythm/Normal ECG
0xDA66B5E3B54C	ECGV4	0.117	-1.4255	-4.16749	4.1	Normal sinus rhythm/Normal ECG
0xDA66B5E3B54C	ECGV5	0.260595	-2.26744	-4.44174	4.1	Normal sinus rhythm/Normal ECG
0xDA66B5E3B54C	ECGV6	0.238915	-2.46525	-5.04359	4.1	Normal sinus rhythm/Normal ECG
0xDB884ABF4371	ECGII	0.21225	-3.30754	-7.17929	4.2	Sinus bradycardia/Right bundle branch block/Possible Inferior infarct , age undetermined/Abnormal ECG
0xDB884ABF4371	ECGV3	0.22835	-2.69942	-5.64897	4.2	Sinus bradycardia/Right bundle branch block/Possible Inferior infarct , age undetermined/Abnormal ECG
0xDB884ABF4371	ECGV4	0.288	-2.87026	-5.34841	4.2	Sinus bradycardia/Right bundle branch block/Possible Inferior infarct , age undetermined/Abnormal ECG
0xDB884ABF4371	ECGV5	0.32955	-3.28191	-5.71698	4.2	Sinus bradycardia/Right bundle branch block/Possible Inferior infarct , age undetermined/Abnormal ECG
0xDB884ABF4371	ECGV6	0.278605	-3.01854	-5.71877	4.2	Sinus bradycardia/Right bundle branch block/Possible Inferior infarct , age undetermined/Abnormal ECG
0xDC55501DAD40	ECGII	0.19	-2.65951	-6.10134	3.9	Normal sinus rhythm/Normal ECG/Caucasian
0xDC55501DAD40	ECGV3	0.5585	-6.95116	-9.30134	3.9	Normal sinus rhythm/Normal ECG/Caucasian
0xDC55501DAD40	ECGV4	0.5796	-8.20584	-10.7785	3.9	Normal sinus rhythm/Normal ECG/Caucasian
0xDC55501DAD40	ECGV5	0.5181	-7.42728	-10.3186	3.9	Normal sinus rhythm/Normal ECG/Caucasian
0xDC55501DAD40	ECGV6	0.5212	-6.91974	-9.5849	3.9	Normal sinus rhythm/Normal ECG/Caucasian
0xDDC0012F3E8E	ECGII	0.39713	-5.09194	-8.0801	4.1	Normal sinus rhythm/Normal ECG
0xDDC0012F3E8E	ECGV3	0.85825	-9.4253	-10.1739	4.1	Normal sinus rhythm/Normal ECG
0xDDC0012F3E8E	ECGV4	0.6794	-8.51737	-10.3334	4.1	Normal sinus rhythm/Normal ECG
0xDDC0012F3E8E	ECGV5	0.533755	-7.3506	-10.0612	4.1	Normal sinus rhythm/Normal ECG
0xDDC0012F3E8E	ECGV6	0.432	-5.70257	-8.67618	4.1	Normal sinus rhythm/Normal ECG
0xDDEE38658C01	ECGII	0.14161	-1.96277	-5.21582	4.2	Normal sinus rhythm/Normal ECG
0xDDEE38658C01	ECGV3	0.2515	-2.87823	-5.73926	4.2	Normal sinus rhythm/Normal ECG
0xDDEE38658C01	ECGV4	0.174835	-2.08597	-4.98878	4.2	Normal sinus rhythm/Normal ECG
0xDDEE38658C01	ECGV5	0.12829	-1.3931	-3.88942	4.2	Normal sinus rhythm/Normal ECG
0xDDEE38658C01	ECGV6	0.13004	-1.62947	-4.51863	4.2	Normal sinus rhythm/Normal ECG
0xDF0B69C8264C	ECGII	0.28755	-3.46153	-6.45523	3.7	Normal sinus rhythm with sinus arrhythmia/Right axis deviation/Pulmonary disease pattern/Abnormal ECG
0xDF0B69C8264C	ECGV3	0.754	-7.37065	-8.48829	3.7	Normal sinus rhythm with sinus arrhythmia/Right axis deviation/Pulmonary disease pattern/Abnormal ECG
0xDF0B69C8264C	ECGV4	0.63595	-7.01207	-8.79295	3.7	Normal sinus rhythm with sinus arrhythmia/Right axis deviation/Pulmonary disease pattern/Abnormal ECG
0xDF0B69C8264C	ECGV5	0.5374	-5.89834	-8.04602	3.7	Normal sinus rhythm with sinus arrhythmia/Right axis deviation/Pulmonary disease pattern/Abnormal ECG
0xDF0B69C8264C	ECGV6	0.433294	-4.482	-6.80895	3.7	Normal sinus rhythm with sinus arrhythmia/Right axis deviation/Pulmonary disease pattern/Abnormal ECG
0xE0146628AB5C	ECGII	0.283	-4.03298	-7.58111	4.1	Normal sinus rhythm/Normal ECG
0xE0146628AB5C	ECGV3	0.18	-2.21822	-5.22838	4.1	Normal sinus rhythm/Normal ECG
0xE0146628AB5C	ECGV4	0.205	-2.20274	-4.86503	4.1	Normal sinus rhythm/Normal ECG
0xE0146628AB5C	ECGV5	0.18896	-2.73066	-6.28177	4.1	Normal sinus rhythm/Normal ECG
0xE0146628AB5C	ECGV6	0.22	-3.16724	-6.75258	4.1	Normal sinus rhythm/Normal ECG
0xE05C9837638E	ECGII	0.107	-1.34126	-4.10037	4.2	Normal sinus rhythm/Normal ECG
0xE05C9837638E	ECGV3	0.1245	-1.14648	-3.24923	4.2	Normal sinus rhythm/Normal ECG
0xE05C9837638E	ECGV4	0.1252	-1.31075	-3.70441	4.2	Normal sinus rhythm/Normal ECG
0xE05C9837638E	ECGV5	0.134	-0.919832	-2.51279	4.2	Normal sinus rhythm/Normal ECG
0xE05C9837638E	ECGV6	0.17315	-1.91725	-4.60752	4.2	Normal sinus rhythm/Normal ECG
0xE06B365B7CC3	ECGII	0.16961	-1.93656	-4.70223	4.1	Normal sinus rhythm/Normal ECG
0xE06B365B7CC3	ECGV3	0.425	-4.23466	-6.49567	4.1	Normal sinus rhythm/Normal ECG
0xE06B365B7CC3	ECGV4	0.279	-3.3508	-6.34376	4.1	Normal sinus rhythm/Normal ECG
0xE06B365B7CC3	ECGV5	0.26881	-2.97006	-5.72851	4.1	Normal sinus rhythm/Normal ECG
0xE06B365B7CC3	ECGV6	0.239864	-3.71449	-7.58432	4.1	Normal sinus rhythm/Normal ECG
0xE073DED02955	ECGII	0.183385	-1.70395	-3.979	3.8	Normal sinus rhythm/Normal ECG
0xE073DED02955	ECGV3	0.275325	-2.30196	-4.38707	3.8	Normal sinus rhythm/Normal ECG
0xE073DED02955	ECGV4	0.256035	-1.91494	-3.78448	3.8	Normal sinus rhythm/Normal ECG
0xE073DED02955	ECGV5	0.269975	-2.3403	-4.50412	3.8	Normal sinus rhythm/Normal ECG
0xE073DED02955	ECGV6	0.19535	-2.11181	-4.77803	3.8	Normal sinus rhythm/Normal ECG
0xE07C072845ED	ECGII	0.1585	-2.77303	-6.96529	3.8	Sinus tachycardia/Rightward axis/Borderline ECG
0xE07C072845ED	ECGV3	0.3245	-2.67124	-4.68928	3.8	Sinus tachycardia/Rightward axis/Borderline ECG
0xE07C072845ED	ECGV4	0.268	-2.6495	-5.11795	3.8	Sinus tachycardia/Rightward axis/Borderline ECG
0xE07C072845ED	ECGV5	0.2481	-3.17972	-6.38374	3.8	Sinus tachycardia/Rightward axis/Borderline ECG
0xE07C072845ED	ECGV6	0.1873	-2.20342	-5.09129	3.8	Sinus tachycardia/Rightward axis/Borderline ECG
0xE0C116C8F13D	ECGII	0.219	-3.20204	-6.84234	4.6	Normal sinus rhythm/Normal ECG
0xE0C116C8F13D	ECGV3	0.49155	-6.30335	-8.99058	4.6	Normal sinus rhythm/Normal ECG
0xE0C116C8F13D	ECGV4	0.336535	-4.23394	-7.29843	4.6	Normal sinus rhythm/Normal ECG
0xE0C116C8F13D	ECGV5	0.29174	-4.23456	-7.83989	4.6	Normal sinus rhythm/Normal ECG
0xE0C116C8F13D	ECGV6	0.23295	-3.56645	-7.38932	4.6	Normal sinus rhythm/Normal ECG
0xE11DA1765247	ECGII	0.37365	-4.31021	-7.05124	3.9	Normal sinus rhythm/Normal ECG
0xE11DA1765247	ECGV3	0.588	-7.2321	-9.43139	3.9	Normal sinus rhythm/Normal ECG
0xE11DA1765247	ECGV4	0.5643	-7.17422	-9.55035	3.9	Normal sinus rhythm/Normal ECG
0xE11DA1765247	ECGV5	0.55865	-6.87193	-9.19409	3.9	Normal sinus rhythm/Normal ECG
0xE11DA1765247	ECGV6	0.43755	-5.27869	-7.98017	3.9	Normal sinus rhythm/Normal ECG
0xE19CB2269AA8	ECGII	0.1635	-2.4737	-6.11771	4.3	Normal sinus rhythm/Normal ECG
0xE19CB2269AA8	ECGV3	0.4075	-4.35893	-6.82836	4.3	Normal sinus rhythm/Normal ECG
0xE19CB2269AA8	ECGV4	0.298025	-4.18958	-7.6744	4.3	Normal sinus rhythm/Normal ECG
0xE19CB2269AA8	ECGV5	0.2855	-4.08924	-7.65314	4.3	Normal sinus rhythm/Normal ECG
0xE19CB2269AA8	ECGV6	0.2485	-3.96094	-7.94576	4.3	Normal sinus rhythm/Normal ECG
0xE29C5E8B4945	ECGII	0.161	-2.05064	-5.11066	4.3	Normal sinus rhythm/Normal ECG
0xE29C5E8B4945	ECGV3	0.0605	-0.425749	-1.73092	4.3	Normal sinus rhythm/Normal ECG
0xE29C5E8B4945	ECGV4	0.0936	-0.843407	-2.75676	4.3	Normal sinus rhythm/Normal ECG
0xE29C5E8B4945	ECGV5	0.14425	-1.3449	-3.54104	4.3	Normal sinus rhythm/Normal ECG
0xE29C5E8B4945	ECGV6	0.181	-1.95459	-4.59427	4.3	Normal sinus rhythm/Normal ECG
0xE2BFDC38413E	ECGII	0.367545	-5.31075	-8.75992	3.8	Sinus bradycardia/Voltage criteria for left ventricular hypertrophy/Abnormal ECG
0xE2BFDC38413E	ECGV3	0.2633	-2.37888	-4.63604	3.8	Sinus bradycardia/Voltage criteria for left ventricular hypertrophy/Abnormal ECG
0xE2BFDC38413E	ECGV4	0.46199	-4.78827	-7.0447	3.8	Sinus bradycardia/Voltage criteria for left ventricular hypertrophy/Abnormal ECG
0xE2BFDC38413E	ECGV5	0.65275	-6.93959	-8.58935	3.8	Sinus bradycardia/Voltage criteria for left ventricular hypertrophy/Abnormal ECG
0xE2BFDC38413E	ECGV6	0.64964	-8.59549	-10.6644	3.8	Sinus bradycardia/Voltage criteria for left ventricular hypertrophy/Abnormal ECG
0xE3C658DF9A0D	ECGII	0.2145	-2.48598	-5.36764	3.9	Normal sinus rhythm/Normal ECG
0xE3C658DF9A0D	ECGV3	0.62	-6.74926	-8.57157	3.9	Normal sinus rhythm/Normal ECG
0xE3C658DF9A0D	ECGV4	0.5957	-7.257	-9.4025	3.9	Normal sinus rhythm/Normal ECG
0xE3C658DF9A0D	ECGV5	0.488	-6.73597	-9.64252	3.9	Normal sinus rhythm/Normal ECG
0xE3C658DF9A0D	ECGV6	0.405	-5.05879	-7.94912	3.9	Normal sinus rhythm/Normal ECG
0xE44514BD755B	ECGII	0.4275	-6.45211	-9.8681	4.2	** ** ** ** * Pediatric ECG Analysis * ** ** ** **/Normal sinus rhythm/Possible Right ventricular hypertrophy
0xE44514BD755B	ECGV3	0.2295	-1.83442	-3.82919	4.2	** ** ** ** * Pediatric ECG Analysis * ** ** ** **/Normal sinus rhythm/Possible Right ventricular hypertrophy
0xE44514BD755B	ECGV4	0.249	-3.82149	-7.65831	4.2	** ** ** ** * Pediatric ECG Analysis * ** ** ** **/Normal sinus rhythm/Possible Right ventricular hypertrophy
0xE44514BD755B	ECGV5	0.3195	-3.74601	-6.62726	4.2	** ** ** ** * Pediatric ECG Analysis * ** ** ** **/Normal sinus rhythm/Possible Right ventricular hypertrophy
0xE44514BD755B	ECGV6	0.3102	-4.69298	-8.42613	4.2	** ** ** ** * Pediatric ECG Analysis * ** ** ** **/Normal sinus rhythm/Possible Right ventricular hypertrophy
0xE4BBC3DADC3B	ECGII	0.143	-1.72192	-4.55349	4.4	Normal sinus rhythm/Left axis deviation/Abnormal ECG
0xE4BBC3DADC3B	ECGV3	0.2629	-2.6233	-5.11627	4.4	Normal sinus rhythm/Left axis deviation/Abnormal ECG
0xE4BBC3DADC3B	ECGV4	0.15987	-1.47173	-3.68081	4.4	Normal sinus rhythm/Left axis deviation/Abnormal ECG
0xE4BBC3DADC3B	ECGV5	0.17072	-1.88081	-4.55201	4.4	Normal sinus rhythm/Left axis deviation/Abnormal ECG
0xE4BBC3DADC3B	ECGV6	0.17546	-2.06618	-4.93263	4.4	Normal sinus rhythm/Left axis deviation/Abnormal ECG
0xE5476A4A39BC	ECGII	0.25215	-2.53012	-5.03862	4.6	Sinus bradycardia/Otherwise normal ECG
0xE5476A4A39BC	ECGV3	0.6339	-6.91984	-8.69132	4.6	Sinus bradycardia/Otherwise normal ECG
0xE5476A4A39BC	ECGV4	0.649651	-6.67181	-8.27758	4.6	Sinus bradycardia/Otherwise normal ECG
0xE5476A4A39BC	ECGV5	0.5587	-6.5265	-8.73155	4.6	Sinus bradycardia/Otherwise normal ECG
0xE5476A4A39BC	ECGV6	0.437585	-6.01786	-9.09726	4.6	Sinus bradycardia/Otherwise normal ECG
0xE55FD0681D78	ECGII	0.22644	-2.60001	-5.46386	4.3	Normal sinus rhythm/Normal ECG
0xE55FD0681D78	ECGV3	0.336	-4.53108	-7.81686	4.3	Normal sinus rhythm/Normal ECG
0xE55FD0681D78	ECGV4	0.5705	-6.77458	-8.96922	4.3	Normal sinus rhythm/Normal ECG
0xE55FD0681D78	ECGV5	0.2515	-3.32303	-6.6262	4.3	Normal sinus rhythm/Normal ECG
0xE55FD0681D78	ECGV6	0.203	-2.61882	-5.81242	4.3	Normal sinus rhythm/Normal ECG
0xE755ABC30581	ECGII	0.12015	-1.47197	-4.24655	3.8	Normal sinus rhythm/Left axis deviation/Abnormal ECG
0xE755ABC30581	ECGV3	0.576	-7.94318	-10.4661	3.8	Normal sinus rhythm/Left axis deviation/Abnormal ECG
0xE755ABC30581	ECGV4	0.75785	-10.5247	-12.0898	3.8	Normal sinus rhythm/Left axis deviation/Abnormal ECG
0xE755ABC30581	ECGV5	0.566	-7.96482	-10.5869	3.8	Normal sinus rhythm/Left axis deviation/Abnormal ECG
0xE755ABC30581	ECGV6	0.386	-5.40005	-8.69169	3.8	Normal sinus rhythm/Left axis deviation/Abnormal ECG
0xE77AE14747F4	ECGII	0.17675	-1.67317	-3.9798	4.1	Normal sinus rhythm/Normal ECG
0xE77AE14747F4	ECGV3	0.6703	-6.7521	-8.24716	4.1	Normal sinus rhythm/Normal ECG
0xE77AE14747F4	ECGV4	0.43625	-3.82539	-5.79173	4.1	Normal sinus rhythm/Normal ECG
0xE77AE14747F4	ECGV5	0.313	-2.79113	-4.98893	4.1	Normal sinus rhythm/Normal ECG
0xE77AE14747F4	ECGV6	0.204	-1.9433	-4.30254	4.1	Normal sinus rhythm/Normal ECG
0xE884FAF553FD	ECGII	0.1655	-2.0081	-4.93612	4.3	Normal sinus rhythm/Normal ECG
0xE884FAF553FD	ECGV3	0.2568	-3.39167	-6.69293	4.3	Normal sinus rhythm/Normal ECG
0xE884FAF553FD	ECGV4	0.31961	-4.47857	-7.9219	4.3	Normal sinus rhythm/Normal ECG
0xE884FAF553FD	ECGV5	0.37899	-4.70077	-7.63581	4.3	Normal sinus rhythm/Normal ECG
0xE884FAF553FD	ECGV6	0.27995	-3.20697	-6.06115	4.3	Normal sinus rhythm/Normal ECG
0xE8B4A0DC9730	ECGII	0.183	-1.95005	-4.55849	4.3	Normal sinus rhythm/Normal ECG
0xE8B4A0DC9730	ECGV3	0.644	-6.90757	-8.60761	4.3	Normal sinus rhythm/Normal ECG
0xE8B4A0DC9730	ECGV4	0.46315	-4.89885	-7.19836	4.3	Normal sinus rhythm/Normal ECG
0xE8B4A0DC9730	ECGV5	0.395	-4.70127	-7.48026	4.3	Normal sinus rhythm/Normal ECG
0xE8B4A0DC9730	ECGV6	0.327	-3.46377	-6.05725	4.3	Normal sinus rhythm/Normal ECG
0xE8E8EC9B6794	ECGII	0.14355	-1.51489	-3.99833	4.4	Normal sinus rhythm/Normal ECG
0xE8E8EC9B6794	ECGV3	0.27295	-2.55208	-4.88487	4.4	Normal sinus rhythm/Normal ECG
0xE8E8EC9B6794	ECGV4	0.2601	-2.34899	-4.60586	4.4	Normal sinus rhythm/Normal ECG
0xE8E8EC9B6794	ECGV5	0.1947	-2.01973	-4.57731	4.4	Normal sinus rhythm/Normal ECG
0xE8E8EC9B6794	ECGV6	0.20618	-2.2152	-4.87853	4.4	Normal sinus rhythm/Normal ECG
0xEA6851493442	ECGII	0.225	-3.01386	-6.35377	4	Normal sinus rhythm/Normal ECG
0xEA6851493442	ECGV3	0.322	-3.37337	-5.94478	4	Normal sinus rhythm/Normal ECG
0xEA6851493442	ECGV4	0.2615	-2.79313	-5.46204	4	Normal sinus rhythm/Normal ECG
0xEA6851493442	ECGV5	0.30306	-3.22582	-5.8597	4	Normal sinus rhythm/Normal ECG
0xEA6851493442	ECGV6	0.293	-3.42473	-6.32692	4	Normal sinus rhythm/Normal ECG
0xEAB93EF090BC	ECGII	0.13665	-2.23604	-6.04886	5.2	Sinus tachycardia/Otherwise normal ECG
0xEAB93EF090BC	ECGV3	0.137124	-2.85654	-7.71406	5.2	Sinus tachycardia/Otherwise normal ECG
0xEAB93EF090BC	ECGV4	0.1566	-2.48271	-6.27379	5.2	Sinus tachycardia/Otherwise normal ECG
0xEAB93EF090BC	ECGV5	0.249585	-3.66422	-7.33453	5.2	Sinus tachycardia/Otherwise normal ECG
0xEAB93EF090BC	ECGV6	0.273525	-4.70043	-8.98751	5.2	Sinus tachycardia/Otherwise normal ECG
0xEB7554130585	ECGII	0.155115	-1.59289	-4.04445	3.7	Normal sinus rhythm/Minimal voltage criteria for LVH, may be normal variant/Nonspecific T wave abnormality/Abnormal ECG
0xEB7554130585	ECGV3	0.3438	-2.86646	-4.8887	3.7	Normal sinus rhythm/Minimal voltage criteria for LVH, may be normal variant/Nonspecific T wave abnormality/Abnormal ECG
0xEB7554130585	ECGV4	0.2147	-1.5662	-3.38011	3.7	Normal sinus rhythm/Minimal voltage criteria for LVH, may be normal variant/Nonspecific T wave abnormality/Abnormal ECG
0xEB7554130585	ECGV5	0.13934	-1.2988	-3.4794	3.7	Normal sinus rhythm/Minimal voltage criteria for LVH, may be normal variant/Nonspecific T wave abnormality/Abnormal ECG
0xEB7554130585	ECGV6	0.093	-0.644228	-2.11251	3.7	Normal sinus rhythm/Minimal voltage criteria for LVH, may be normal variant/Nonspecific T wave abnormality/Abnormal ECG
0xEC5AFDA3B78F	ECGII	0.097	-1.23247	-3.95723	4.4	Normal sinus rhythm/ST elevation, consider early repolarization/Borderline ECG
0xEC5AFDA3B78F	ECGV3	0.88305	-12.0221	-12.7935	4.4	Normal sinus rhythm/ST elevation, consider early repolarization/Borderline ECG
0xEC5AFDA3B78F	ECGV4	0.57495	-7.58816	-10.0074	4.4	Normal sinus rhythm/ST elevation, consider early repolarization/Borderline ECG
0xEC5AFDA3B78F	ECGV5	0.41	-5.82595	-9.0986	4.4	Normal sinus rhythm/ST elevation, consider early repolarization/Borderline ECG
0xEC5AFDA3B78F	ECGV6	0.273	-4.22593	-8.08799	4.4	Normal sinus rhythm/ST elevation, consider early repolarization/Borderline ECG
0xECA79ABA7B4D	ECGII	0.205	-2.36512	-5.22368	3.9	Normal sinus rhythm/Normal ECG
0xECA79ABA7B4D	ECGV3	0.32476	-3.08633	-5.41578	3.9	Normal sinus rhythm/Normal ECG
0xECA79ABA7B4D	ECGV4	0.234	-2.15132	-4.44732	3.9	Normal sinus rhythm/Normal ECG
0xECA79ABA7B4D	ECGV5	0.2075	-2.16541	-4.7537	3.9	Normal sinus rhythm/Normal ECG
0xECA79ABA7B4D	ECGV6	0.181	-1.99393	-4.68674	3.9	Normal sinus rhythm/Normal ECG
0xECCBAC13F877	ECGII	0.3395	-4.08291	-7.00728	4.4	Normal sinus rhythm/Left ventricular hypertrophy with QRS widening/Abnormal ECG
0xECCBAC13F877	ECGV3	0.95245	-9.70654	-9.94589	4.4	Normal sinus rhythm/Left ventricular hypertrophy with QRS widening/Abnormal ECG
0xECCBAC13F877	ECGV4	1.077	-11.3728	-10.9587	4.4	Normal sinus rhythm/Left ventricular hypertrophy with QRS widening/Abnormal ECG
0xECCBAC13F877	ECGV5	0.98575	-10.9775	-11.0565	4.4	Normal sinus rhythm/Left ventricular hypertrophy with QRS widening/Abnormal ECG
0xECCBAC13F877	ECGV6	0.6741	-9.06984	-11.0468	4.4	Normal sinus rhythm/Left ventricular hypertrophy with QRS widening/Abnormal ECG
0xED54510E028F	ECGII	0.336	-3.74477	-6.46034	4.5	Normal sinus rhythm/Normal ECG
0xED54510E028F	ECGV3	0.727	-8.39242	-9.84283	4.5	Normal sinus rhythm/Normal ECG
0xED54510E028F	ECGV4	0.554	-6.52967	-8.77276	4.5	Normal sinus rhythm/Normal ECG
0xED54510E028F	ECGV5	0.49315	-5.338	-7.60132	4.5	Normal sinus rhythm/Normal ECG
0xED54510E028F	ECGV6	0.434	-4.97685	-7.55457	4.5	Normal sinus rhythm/Normal ECG
0xED794E3CF4DE	ECGII	0.12048	-1.53912	-4.4342	3.7	Sinus bradycardia/Otherwise normal ECG
0xED794E3CF4DE	ECGV3	0.24855	-1.85715	-3.72512	3.7	Sinus bradycardia/Otherwise normal ECG
0xED794E3CF4DE	ECGV4	0.187945	-1.27891	-2.95001	3.7	Sinus bradycardia/Otherwise normal ECG
0xED794E3CF4DE	ECGV5	0.181	-1.73343	-4.07443	3.7	Sinus bradycardia/Otherwise normal ECG
0xED794E3CF4DE	ECGV6	0.1935	-1.47569	-3.3547	3.7	Sinus bradycardia/Otherwise normal ECG
0xEE554B393FAD	ECGII	0.322	-4.42894	-7.80498	4.9	Normal sinus rhythm/Early repolarization/Normal ECG
0xEE554B393FAD	ECGV3	0.7581	-9.47561	-10.8829	4.9	Normal sinus rhythm/Early repolarization/Normal ECG
0xEE554B393FAD	ECGV4	0.5527	-7.86846	-10.5839	4.9	Normal sinus rhythm/Early repolarization/Normal ECG
0xEE554B393FAD	ECGV5	0.70519	-9.59286	-11.4234	4.9	Normal sinus rhythm/Early repolarization/Normal ECG
0xEE554B393FAD	ECGV6	0.5785	-8.17181	-10.744	4.9	Normal sinus rhythm/Early repolarization/Normal ECG
0xEE5A645996DC	ECGII	0.4017	-7.00146	-11.0468	4.3	Normal sinus rhythm with sinus arrhythmia/Right axis deviation/Abnormal ECG
0xEE5A645996DC	ECGV3	0.5913	-6.94617	-9.0332	4.3	Normal sinus rhythm with sinus arrhythmia/Right axis deviation/Abnormal ECG
0xEE5A645996DC	ECGV4	0.502	-6.84399	-9.65957	4.3	Normal sinus rhythm with sinus arrhythmia/Right axis deviation/Abnormal ECG
0xEE5A645996DC	ECGV5	0.47005	-7.18399	-10.4784	4.3	Normal sinus rhythm with sinus arrhythmia/Right axis deviation/Abnormal ECG
0xEE5A645996DC	ECGV6	0.42774	-6.45189	-9.865	4.3	Normal sinus rhythm with sinus arrhythmia/Right axis deviation/Abnormal ECG
0xEEA7692427F6	ECGII	0.068	-0.631061	-2.42001	4.3	Normal sinus rhythm/Normal ECG
0xEEA7692427F6	ECGV3	0.64817	-8.64808	-10.7418	4.3	Normal sinus rhythm/Normal ECG
0xEEA7692427F6	ECGV4	0.60285	-7.07596	-9.1134	4.3	Normal sinus rhythm/Normal ECG
0xEEA7692427F6	ECGV5	0.37767	-4.22447	-6.8741	4.3	Normal sinus rhythm/Normal ECG
0xEEA7692427F6	ECGV6	0.18335	-1.39454	-3.2568	4.3	Normal sinus rhythm/Normal ECG
0xEFBC47BB71E9	ECGII	0.15815	-2.03289	-5.11188	4.3	Normal sinus rhythm/Normal ECG
0xEFBC47BB71E9	ECGV3	0.2896	-2.04542	-3.80087	4.3	Normal sinus rhythm/Normal ECG
0xEFBC47BB71E9	ECGV4	0.152475	-1.76036	-4.50819	4.3	Normal sinus rhythm/Normal ECG
0xEFBC47BB71E9	ECGV5	0.268	-3.07828	-5.94622	4.3	Normal sinus rhythm/Normal ECG
0xEFBC47BB71E9	ECGV6	0.264145	-3.35925	-6.53613	4.3	Normal sinus rhythm/Normal ECG
0xF2ED953B820D	ECGII	0.083	-1.15455	-4.00749	4.1	Normal sinus rhythm/Prolonged QT/Abnormal ECG
0xF2ED953B820D	ECGV3	0.15085	-1.50107	-3.86481	4.1	Normal sinus rhythm/Prolonged QT/Abnormal ECG
0xF2ED953B820D	ECGV4	0.165925	-1.68846	-4.14509	4.1	Normal sinus rhythm/Prolonged QT/Abnormal ECG
0xF2ED953B820D	ECGV5	0.1527	-2.01741	-5.16268	4.1	Normal sinus rhythm/Prolonged QT/Abnormal ECG
0xF2ED953B820D	ECGV6	0.198045	-2.60556	-5.85489	4.1	Normal sinus rhythm/Prolonged QT/Abnormal ECG
0xF31E93BE6389	ECGII	0.31295	-4.27871	-7.64848	3.8	Normal sinus rhythm/Normal ECG
0xF31E93BE6389	ECGV3	0.454	-6.16713	-9.15282	3.8	Normal sinus rhythm/Normal ECG
0xF31E93BE6389	ECGV4	0.53305	-6.69269	-9.16678	3.8	Normal sinus rhythm/Normal ECG
0xF31E93BE6389	ECGV5	0.479	-6.40652	-9.25666	3.8	Normal sinus rhythm/Normal ECG
0xF31E93BE6389	ECGV6	0.38808	-4.78498	-7.68103	3.8	Normal sinus rhythm/Normal ECG
0xF3B9A6304961	ECGII	0.1754	-2.50292	-5.97631	4.2	Normal sinus rhythm/Normal ECG
0xF3B9A6304961	ECGV3	0.1395	-1.46398	-3.91965	4.2	Normal sinus rhythm/Normal ECG
0xF3B9A6304961	ECGV4	0.107	-1.43892	-4.3989	4.2	Normal sinus rhythm/Normal ECG
0xF3B9A6304961	ECGV5	0.147	-1.83123	-4.77621	4.2	Normal sinus rhythm/Normal ECG
0xF3B9A6304961	ECGV6	0.147135	-1.80557	-4.70713	4.2	Normal sinus rhythm/Normal ECG
0xF4D3DD2F5165	ECGII	0.4	-5.57024	-8.80732	4.3	Sinus bradycardia/Otherwise normal ECG
0xF4D3DD2F5165	ECGV3	0.5577	-6.16643	-8.25721	4.3	Sinus bradycardia/Otherwise normal ECG
0xF4D3DD2F5165	ECGV4	0.4229	-5.0684	-7.79386	4.3	Sinus bradycardia/Otherwise normal ECG
0xF4D3DD2F5165	ECGV5	0.48835	-5.51992	-7.89892	4.3	Sinus bradycardia/Otherwise normal ECG
0xF4D3DD2F5165	ECGV6	0.3887	-5.11942	-8.21132	4.3	Sinus bradycardia/Otherwise normal ECG
0xF4F2D8F8CF21	ECGII	0.1199	-0.667384	-1.92737	4	Sinus bradycardia/Nonspecific T wave abnormality/Prolonged QT/Abnormal ECG
0xF4F2D8F8CF21	ECGV3	0.133532	-1.38763	-3.79735	4	Sinus bradycardia/Nonspecific T wave abnormality/Prolonged QT/Abnormal ECG
0xF4F2D8F8CF21	ECGV4	0.0805	-0.91396	-3.22128	4	Sinus bradycardia/Nonspecific T wave abnormality/Prolonged QT/Abnormal ECG
0xF4F2D8F8CF21	ECGV5	0.044	-0.372549	-1.77606	4	Sinus bradycardia/Nonspecific T wave abnormality/Prolonged QT/Abnormal ECG
0xF4F2D8F8CF21	ECGV6	0.0365	-0.363095	-1.90053	4	Sinus bradycardia/Nonspecific T wave abnormality/Prolonged QT/Abnormal ECG
0xF52B682CB7F8	ECGII	0.18905	-2.69408	-6.19615	4.6	Sinus tachycardia/Right bundle branch block/Abnormal ECG
0xF52B682CB7F8	ECGV3	0.42	-5.3933	-8.32204	4.6	Sinus tachycardia/Right bundle branch block/Abnormal ECG
0xF52B682CB7F8	ECGV4	0.4462	-5.82314	-8.7175	4.6	Sinus tachycardia/Right bundle branch block/Abnormal ECG
0xF52B682CB7F8	ECGV5	0.478	-6.49074	-9.38816	4.6	Sinus tachycardia/Right bundle branch block/Abnormal ECG
0xF52B682CB7F8	ECGV6	0.3835	-5.46621	-8.82681	4.6	Sinus tachycardia/Right bundle branch block/Abnormal ECG
0xF7674CEDA7FF	ECGII	0.1882	-2.62944	-6.06113	4.1	Normal sinus rhythm/Normal ECG
0xF7674CEDA7FF	ECGV3	0.3125	-3.91583	-7.00486	4.1	Normal sinus rhythm/Normal ECG
0xF7674CEDA7FF	ECGV4	0.259	-3.72971	-7.32868	4.1	Normal sinus rhythm/Normal ECG
0xF7674CEDA7FF	ECGV5	0.1975	-3.34522	-7.52734	4.1	Normal sinus rhythm/Normal ECG
0xF7674CEDA7FF	ECGV6	0.15925	-2.25114	-5.64108	4.1	Normal sinus rhythm/Normal ECG
0xF7E26272FA33	ECGII	0.168	-2.09683	-5.11575	4.2	Normal sinus rhythm/Normal ECG
0xF7E26272FA33	ECGV3	0.361	-4.23609	-7.05036	4.2	Normal sinus rhythm/Normal ECG
0xF7E26272FA33	ECGV4	0.244	-3.21883	-6.51634	4.2	Normal sinus rhythm/Normal ECG
0xF7E26272FA33	ECGV5	0.254	-3.25263	-6.45383	4.2	Normal sinus rhythm/Normal ECG
0xF7E26272FA33	ECGV6	0.27792	-3.33114	-6.31877	4.2	Normal sinus rhythm/Normal ECG
0xF82E9842382B	ECGII	0.02479	-0.407572	-2.58861	4.5	Normal sinus rhythm/Normal ECG
0xF82E9842382B	ECGV3	0.08795	-1.45048	-4.89096	4.5	Normal sinus rhythm/Normal ECG
0xF82E9842382B	ECGV4	0.122	-1.32412	-3.79096	4.5	Normal sinus rhythm/Normal ECG
0xF82E9842382B	ECGV5	0.098165	-1.1862	-3.78598	4.5	Normal sinus rhythm/Normal ECG
0xF82E9842382B	ECGV6	0.05095	-0.49188	-2.17915	4.5	Normal sinus rhythm/Normal ECG
0xF89BAA6415EA	ECGII	0.15985	-1.76218	-4.40752	4.8	Normal sinus rhythm/Voltage criteria for left ventricular hypertrophy/ST abnormality, possible digitalis effect/Abnormal ECG
0xF89BAA6415EA	ECGV3	0.74183	-8.5778	-9.95919	4.8	Normal sinus rhythm/Voltage criteria for left ventricular hypertrophy/ST abnormality, possible digitalis effect/Abnormal ECG
0xF89BAA6415EA	ECGV4	0.5808	-7.66718	-10.0606	4.8	Normal sinus rhythm/Voltage criteria for left ventricular hypertrophy/ST abnormality, possible digitalis effect/Abnormal ECG
0xF89BAA6415EA	ECGV5	0.4465	-6.64869	-9.95006	4.8	Normal sinus rhythm/Voltage criteria for left ventricular hypertrophy/ST abnormality, possible digitalis effect/Abnormal ECG
0xF89BAA6415EA	ECGV6	0.293	-4.14524	-7.65801	4.8	Normal sinus rhythm/Voltage criteria for left ventricular hypertrophy/ST abnormality, possible digitalis effect/Abnormal ECG
0xF8E187610F5D	ECGII	0.2655	-3.96552	-7.69605	4.7	Normal sinus rhythm with sinus arrhythmia/Normal ECG
0xF8E187610F5D	ECGV3	0.5153	-6.26241	-8.72391	4.7	Normal sinus rhythm with sinus arrhythmia/Normal ECG
0xF8E187610F5D	ECGV4	0.4648	-6.39533	-9.38058	4.7	Normal sinus rhythm with sinus arrhythmia/Normal ECG
0xF8E187610F5D	ECGV5	0.43625	-6.32943	-9.58289	4.7	Normal sinus rhythm with sinus arrhythmia/Normal ECG
0xF8E187610F5D	ECGV6	0.3723	-5.1049	-8.36644	4.7	Normal sinus rhythm with sinus arrhythmia/Normal ECG
0xF8E7DBC7C840	ECGII	0.083587	-0.973033	-3.36557	4.1	Sinus bradycardia/Otherwise normal ECG
0xF8E7DBC7C840	ECGV3	0.2832	-3.13294	-5.88716	4.1	Sinus bradycardia/Otherwise normal ECG
0xF8E7DBC7C840	ECGV4	0.3068	-2.80575	-5.06548	4.1	Sinus bradycardia/Otherwise normal ECG
0xF8E7DBC7C840	ECGV5	0.2545	-2.37435	-4.70652	4.1	Sinus bradycardia/Otherwise normal ECG
0xF8E7DBC7C840	ECGV6	0.1935	-1.64526	-3.74018	4.1	Sinus bradycardia/Otherwise normal ECG
0xFA65474948FC	ECGII	0.2962	-4.05291	-7.44687	4.3	Normal sinus rhythm/Normal ECG
0xFA65474948FC	ECGV3	0.88672	-10.8717	-11.5452	4.3	Normal sinus rhythm/Normal ECG
0xFA65474948FC	ECGV4	0.797	-9.42341	-10.5555	4.3	Normal sinus rhythm/Normal ECG
0xFA65474948FC	ECGV5	0.65545	-8.48876	-10.4852	4.3	Normal sinus rhythm/Normal ECG
0xFA65474948FC	ECGV6	0.598295	-8.72124	-11.2751	4.3	Normal sinus rhythm/Normal ECG
0xFC91CF57DE90	ECGII	0.302	-4.49771	-8.18441	4.3	Normal sinus rhythm/Normal ECG
0xFC91CF57DE90	ECGV3	0.4813	-7.30891	-10.5352	4.3	Normal sinus rhythm/Normal ECG
0xFC91CF57DE90	ECGV4	0.40045	-5.66637	-8.95429	4.3	Normal sinus rhythm/Normal ECG
0xFC91CF57DE90	ECGV5	0.4137	-5.75596	-8.94901	4.3	Normal sinus rhythm/Normal ECG
0xFC91CF57DE90	ECGV6	0.316765	-4.80951	-8.5454	4.3	Normal sinus rhythm/Normal ECG
0xFCAF67A0D4BF	ECGII	0.263	-3.77144	-7.35409	4.3	Normal sinus rhythm/Rightward axis/Borderline ECG
0xFCAF67A0D4BF	ECGV3	0.624195	-7.47967	-9.46721	4.3	Normal sinus rhythm/Rightward axis/Borderline ECG
0xFCAF67A0D4BF	ECGV4	0.7869	-10.2021	-11.5008	4.3	Normal sinus rhythm/Rightward axis/Borderline ECG
0xFCAF67A0D4BF	ECGV5	0.7234	-9.46691	-11.1306	4.3	Normal sinus rhythm/Rightward axis/Borderline ECG
0xFCAF67A0D4BF	ECGV6	0.64645	-8.73715	-10.8668	4.3	Normal sinus rhythm/Rightward axis/Borderline ECG
0xFD1CF439DF58	ECGII	0.20526	-2.99619	-6.61329	3.4	Normal sinus rhythm with occasional Premature supraventricular complexes/Minimal voltage criteria for LVH, may be normal variant/ST abnormality, possible digitalis effect/Abnormal ECG
0xFD1CF439DF58	ECGV3	0.63677	-8.04016	-10.0757	3.4	Normal sinus rhythm with occasional Premature supraventricular complexes/Minimal voltage criteria for LVH, may be normal variant/ST abnormality, possible digitalis effect/Abnormal ECG
0xFD1CF439DF58	ECGV4	0.59108	-8.52204	-11.0846	3.4	Normal sinus rhythm with occasional Premature supraventricular complexes/Minimal voltage criteria for LVH, may be normal variant/ST abnormality, possible digitalis effect/Abnormal ECG
0xFD1CF439DF58	ECGV5	0.395044	-6.20408	-9.87085	3.4	Normal sinus rhythm with occasional Premature supraventricular complexes/Minimal voltage criteria for LVH, may be normal variant/ST abnormality, possible digitalis effect/Abnormal ECG
0xFD1CF439DF58	ECGV6	0.22015	-3.64738	-7.77359	3.4	Normal sinus rhythm with occasional Premature supraventricular complexes/Minimal voltage criteria for LVH, may be normal variant/ST abnormality, possible digitalis effect/Abnormal ECG
0xFDAADB873D3C	ECGII	0.05595	-1.12063	-4.73766	4.1	Normal sinus rhythm/Left axis deviation/Septal infarct , age undetermined/Abnormal ECG
0xFDAADB873D3C	ECGV3	0.20957	-2.32188	-5.07195	4.1	Normal sinus rhythm/Left axis deviation/Septal infarct , age undetermined/Abnormal ECG
0xFDAADB873D3C	ECGV4	0.117	-1.73812	-5.08144	4.1	Normal sinus rhythm/Left axis deviation/Septal infarct , age undetermined/Abnormal ECG
0xFDAADB873D3C	ECGV5	0.12445	-1.71866	-4.87184	4.1	Normal sinus rhythm/Left axis deviation/Septal infarct , age undetermined/Abnormal ECG
0xFDAADB873D3C	ECGV6	0.0735	-1.20766	-4.45454	4.1	Normal sinus rhythm/Left axis deviation/Septal infarct , age undetermined/Abnormal ECG
0xFE03E97EE3B2	ECGII	0.117	-1.21878	-3.56313	4.1	Normal sinus rhythm/Voltage criteria for left ventricular hypertrophy/Abnormal ECG
0xFE03E97EE3B2	ECGV3	0.737	-7.34167	-8.55187	4.1	Normal sinus rhythm/Voltage criteria for left ventricular hypertrophy/Abnormal ECG
0xFE03E97EE3B2	ECGV4	0.532	-6.3168	-8.66047	4.1	Normal sinus rhythm/Voltage criteria for left ventricular hypertrophy/Abnormal ECG
0xFE03E97EE3B2	ECGV5	0.3749	-2.95436	-4.82509	4.1	Normal sinus rhythm/Voltage criteria for left ventricular hypertrophy/Abnormal ECG
0xFE03E97EE3B2	ECGV6	0.14733	-1.77382	-4.62129	4.1	Normal sinus rhythm/Voltage criteria for left ventricular hypertrophy/Abnormal ECG
